# Supplementary material for: Morphological screening of mesenchymal mammary tumor organoids to identify drugs that reverse epithelial-mesenchymal transition
Source: Nat Commun. 2021 Jul 12;12:4262. doi: 10.1038/s41467-021-24545-3 (PMC8275587; doi:10.1038/s41467-021-24545-3)
Supplement: Supplementary file 3 — Supplementary Data 1 [file 41467_2021_24545_MOESM3_ESM.xlsx]

## Sheet: Sheet1
IACS_ID	Commercial_name	Target_Class	Targets
IACS-005376	Bromosporine	BRD	pan BRD
IACS-101576	Scriptaid	HDAC	HDAC
IACS-011840	Abbott advanced preclinical	BRD	BRD4(1), BRD4(2)
IACS-101205	M344	HDAC	HDAC
IACS-101190	CUDC-907	HDAC, kinase	HDAC, PI3K
IACS-100795	GSK-00008138, AR-42	HDAC	HDAC
IACS-100753	ITF2357 (Givinostat)	HDAC	HDAC
IACS-101905	Panobinostat (LBH589)	HDAC	pan HDAC
IACS-100043	Belinostat (PXD101)	HDAC	HDAC
IACS-100046	Abexinostat (PCI-24781)	HDAC	HDAC1
IACS-100052	Quisinostat (JNJ-26481585)	HDAC	HDAC1
IACS-000991	(+) JQ-1	BRD	BET family
IACS-100337	SB939 (Pracinostat)	HDAC	pan HDAC
IACS-070654	None	BRD	0
IACS-100074	Mocetinostat (MGCD0103)	HDAC	HDAC1
IACS-100122	CUDC-101	HDAC	HDAC, EGFR, HER2
IACS-100051	LAQ824 (NVP-LAQ824, Dacinostat)	HDAC	HDAC
IACS-000997	Trichostatin A	HDAC	HDAC8
IACS-000044	I-BET 151 (GSK1210151A)	BRD	BET family
IACS-101906	IACS Proprietary	HMT	PRMT
IACS-001168	SAHA, Zolinza, Vorinostat	HDAC	class I and II
IACS-001202	GSK-J4	KDM	KDM6B (JMJD3)
IACS-009680	Tubacin	HDAC	HDAC6
IACS-000096	IACS Proprietary	HMT	CARM1, PRMT4
IACS-101901	Nexturastat A	HDAC	HDAC6
IACS-100027	Entinostat (MS-275, SNDX-275)	HDAC	HDAC1, HDAC3
IACS-004641	OF-1	BRD	BRPF1B, BRPF2, BRPF3
IACS-008876	None	PRMT1	0
IACS-100269	Droxinostat	HDAC	HDAC6, HDAC8
IACS-101904	RG2833(RGF109)	HDAC	HDAC1, HDAC3
IACS-101902	RGFP966	HDAC	HDAC3
IACS-101545	Rocilinostat (ACY-1215)	HDAC	HDAC6
IACS-101235	CI994 (Tacedinaline)	HDAC	HDAC1
IACS-003590	OG-L002	KDM	LSD1
IACS-005909	UNC1999	HMT	EZH2
IACS-003595	UNC0642	HMT	G9a, GLP
IACS-100645	PCI-34051	HDAC	HDAC8
IACS-009681	Tubastatin A	HDAC	HDAC6
IACS-005908	GSK343	HMT	EZH2
IACS-004687	None	BRD	0
IACS-003592	UNC0646	HMT	G9a, GLP
IACS-003591	UNC1215	MLR	L3MBTL3
IACS-004640	PFI-4	BRD	BRPF1B
IACS-070096	None	HAT	0
IACS-003862	PFI-1 (PF-6405761)	BRD	BRD2, 3, 4 BRDT
IACS-005982	SGC707	HMT	PRMT3
IACS-003594	SGC0946	HMT	DOT1L
IACS-003596	(R)-PFI 2	HMT	SETD7
IACS-013124	IACS Proprietary	KDM	KDM5B
IACS-101903	TMP269	HDAC	class II
IACS-006465	SGC-CBP30	BRD	CREBBP, EP300 BRD inhibitor
IACS-009571	IACS-9571	BRD	TRIM24, BRPF1B
IACS-006622	GSK2801	BRD	BAZ2A, BAZ2B
IACS-004888	IACS Proprietary	HMT	PRMT1
IACS-015089	None	BRD	0
IACS-013355	IACS Proprietary	HMT	PRMT1
IACS-013341	IACS Proprietary	HMT	PRMT5
IACS-012573	IACS Proprietary	HMT	PRMT5
IACS-005907	IOX-1	KDM	KDM4A, 4C, 4E, 3A, 6B, 6A
IACS-003593	UNC0224	HMT	G9a
IACS-000081	IACS Proprietary	HMT	PRMT4
IACS-101907	L420220	HMT	PRMT
IACS-100314	MC1568	HDAC	HDAC1-A
IACS-101519	Sodium Phenylbutyrate	HDAC	HDAC
