# Supplementary material for: Morphological screening of mesenchymal mammary tumor organoids to identify drugs that reverse epithelial-mesenchymal transition
Source: Nat Commun. 2021 Jul 12;12:4262. doi: 10.1038/s41467-021-24545-3 (PMC8275587; doi:10.1038/s41467-021-24545-3)
Supplement: Supplementary file 4 — Supplementary Data 2 [file 41467_2021_24545_MOESM4_ESM.xlsx]

## Sheet: T11 QC
ConfusionMatrix	BalancedAccuracy	BalancedErrorRate	Informedness
Actual\Pred.	media	neg	pos	0.895833	0.104167	0.791667
media	8	0	0
neg	0	15	1
pos	0	4	12

## Sheet: T11 DRC
Conc1 vs. POS, Fit_Concentration vs. Fit_Response_Pos	File_Name	Channel	Row	Col	Field	Conc1	Cmpd1	Func	RepNum	TimePoint	CellLine	knnobject	MEDIA	NEG	POS	AUC_POS	AUC_NEG	AUC_MEDIA
	ch00_E_21_t1.tif ch00_E_21_t1.tif ch00_E_16_t1.tif ch00_E_16_t1.tif ch00_E_11_t1.tif ch00_E_11_t1.tif ch00_E_6_t1.tif ch00_E_6_t1.tif	ch00 ch00 ch00 ch00 ch00 ch00 ch00 ch00	E E E E E E E E	21 21 16 16 11 11 6 6	t1.tif t1.tif t1.tif t1.tif t1.tif t1.tif t1.tif t1.tif	-6.4815 -6.4815 -6 -6 -5.4815 -5.4815 -5 -5	IACS-000044-000-1	SING	0.0 0.0 0.0 0.0 0.0 0.0 0.0 0.0	0.0 0.0 0.0 0.0 0.0 0.0 0.0 0.0	0.0 0.0 0.0 0.0 0.0 0.0 0.0 0.0	NEG POS POS POS POS POS POS POS	0 0 0 0 0 0 0 0	0.83333 0.33333 0 0 0 0 0 0	0.16667 0.66667 1 1 1 1 1 1	0.95	0.05	0.00
	ch00_N_21_t1.tif ch00_N_21_t1.tif ch00_N_16_t1.tif ch00_N_16_t1.tif ch00_N_11_t1.tif ch00_N_11_t1.tif ch00_N_6_t1.tif ch00_N_6_t1.tif	ch00 ch00 ch00 ch00 ch00 ch00 ch00 ch00	N N N N N N N N	21 21 16 16 11 11 6 6	t1.tif t1.tif t1.tif t1.tif t1.tif t1.tif t1.tif t1.tif	-6.4815 -6.4815 -6 -6 -5.4815 -5.4815 -5 -5	IACS-000081-000-1	SING	0.0 0.0 0.0 0.0 0.0 0.0 0.0 0.0	0.0 0.0 0.0 0.0 0.0 0.0 0.0 0.0	0.0 0.0 0.0 0.0 0.0 0.0 0.0 0.0	NEG NEG NEG NEG NEG NEG NEG NEG	0 0 0 0 0 0 0 0	1 1 1 1 0.83333 1 1 0.83333	0 0 0 0 0.16667 0 0 0.16667	0.01	0.99	0.00
	ch00_A_21_t1.tif ch00_A_21_t1.tif ch00_A_16_t1.tif ch00_A_16_t1.tif ch00_A_11_t1.tif ch00_A_11_t1.tif ch00_A_6_t1.tif ch00_A_6_t1.tif	ch00 ch00 ch00 ch00 ch00 ch00 ch00 ch00	A A A A A A A A	21 21 16 16 11 11 6 6	t1.tif t1.tif t1.tif t1.tif t1.tif t1.tif t1.tif t1.tif	-6.4815 -6.4815 -6 -6 -5.4815 -5.4815 -5 -5	IACS-000096-000-1	SING	0.0 0.0 0.0 0.0 0.0 0.0 0.0 0.0	0.0 0.0 0.0 0.0 0.0 0.0 0.0 0.0	0.0 0.0 0.0 0.0 0.0 0.0 0.0 0.0	POS NEG NEG POS MEDIA NEG NEG NEG	0 0 0 0.16667 1 0 0 0	0.50000 0.83333 1 0.16667 0 0.50000 0.50000 1	0.50000 0.16667 0 0.66667 0 0.50000 0.50000 0	0.33	0.49	0.03
	ch00_D_21_t1.tif ch00_D_21_t1.tif ch00_D_16_t1.tif ch00_D_16_t1.tif ch00_D_11_t1.tif ch00_D_11_t1.tif ch00_D_6_t1.tif ch00_D_6_t1.tif	ch00 ch00 ch00 ch00 ch00 ch00 ch00 ch00	D D D D D D D D	21 21 16 16 11 11 6 6	t1.tif t1.tif t1.tif t1.tif t1.tif t1.tif t1.tif t1.tif	-6.4815 -6.4815 -6 -6 -5.4815 -5.4815 -5 -5	IACS-000991-000-2	SING	0.0 0.0 0.0 0.0 0.0 0.0 0.0 0.0	0.0 0.0 0.0 0.0 0.0 0.0 0.0 0.0	0.0 0.0 0.0 0.0 0.0 0.0 0.0 0.0	POS POS POS POS POS POS POS POS	0 0 0 0 0 0 0 0	0 0 0 0 0 0 0 0	1 1 1 1 1 1 1 1	1.00	0.00	-0.00
	ch00_J_18_t1.tif ch00_J_18_t1.tif ch00_J_13_t1.tif ch00_J_13_t1.tif ch00_J_8_t1.tif ch00_J_8_t1.tif ch00_J_3_t1.tif ch00_J_3_t1.tif	ch00 ch00 ch00 ch00 ch00 ch00 ch00 ch00	J J J J J J J J	18 18 13 13 8 8 3 3	t1.tif t1.tif t1.tif t1.tif t1.tif t1.tif t1.tif t1.tif	-6.4815 -6.4815 -6 -6 -5.4815 -5.4815 -5 -5	IACS-000997-000-3	SING	0.0 0.0 0.0 0.0 0.0 0.0 0.0 0.0	0.0 0.0 0.0 0.0 0.0 0.0 0.0 0.0	0.0 0.0 0.0 0.0 0.0 0.0 0.0 0.0	POS POS MEDIA POS POS POS POS MEDIA	0.16667 0 0.50000 0 0.16667 0 0 1	0 0 0 0 0 0 0 0	0.83333 1 0.50000 1 0.83333 1 1 0	0.92	-0.00	0.08
	ch00_B_19_t1.tif ch00_B_19_t1.tif ch00_B_14_t1.tif ch00_B_14_t1.tif ch00_B_9_t1.tif ch00_B_9_t1.tif ch00_B_4_t1.tif ch00_B_4_t1.tif	ch00 ch00 ch00 ch00 ch00 ch00 ch00 ch00	B B B B B B B B	19 19 14 14 9 9 4 4	t1.tif t1.tif t1.tif t1.tif t1.tif t1.tif t1.tif t1.tif	-6.4815 -6.4815 -6 -6 -5.4815 -5.4815 -5 -5	IACS-001168-000-3	SING	0.0 0.0 0.0 0.0 0.0 0.0 0.0 0.0	0.0 0.0 0.0 0.0 0.0 0.0 0.0 0.0	0.0 0.0 0.0 0.0 0.0 0.0 0.0 0.0	NEG NEG MEDIA POS POS MEDIA MEDIA POS	0 0 1 0 0 1 0.83333 0	0.66667 0.66667 0 0 0 0 0 0	0.33333 0.33333 0 1 1 0 0.16667 1	0.33	0.09	0.05
	ch00_O_18_t1.tif ch00_O_18_t1.tif ch00_O_13_t1.tif ch00_O_13_t1.tif ch00_O_8_t1.tif ch00_O_8_t1.tif ch00_O_3_t1.tif ch00_O_3_t1.tif	ch00 ch00 ch00 ch00 ch00 ch00 ch00 ch00	O O O O O O O O	18 18 13 13 8 8 3 3	t1.tif t1.tif t1.tif t1.tif t1.tif t1.tif t1.tif t1.tif	-6.4815 -6.4815 -6 -6 -5.4815 -5.4815 -5 -5	IACS-001202-000-2	SING	0.0 0.0 0.0 0.0 0.0 0.0 0.0 0.0	0.0 0.0 0.0 0.0 0.0 0.0 0.0 0.0	0.0 0.0 0.0 0.0 0.0 0.0 0.0 0.0	NEG NEG POS NEG POS POS POS POS	0 0 0 0 0 0 0 0	1 0.83333 0 0.83333 0 0 0 0	0 0.16667 1 0.16667 1 1 1 1	0.68	0.32	0.00
	ch00_A_18_t1.tif ch00_A_18_t1.tif ch00_A_13_t1.tif ch00_A_13_t1.tif ch00_A_8_t1.tif ch00_A_8_t1.tif ch00_A_3_t1.tif ch00_A_3_t1.tif	ch00 ch00 ch00 ch00 ch00 ch00 ch00 ch00	A A A A A A A A	18 18 13 13 8 8 3 3	t1.tif t1.tif t1.tif t1.tif t1.tif t1.tif t1.tif t1.tif	-6.4815 -6.4815 -6 -6 -5.4815 -5.4815 -5 -5	IACS-003590-000-1	SING	0.0 0.0 0.0 0.0 0.0 0.0 0.0 0.0	0.0 0.0 0.0 0.0 0.0 0.0 0.0 0.0	0.0 0.0 0.0 0.0 0.0 0.0 0.0 0.0	NEG NEG MEDIA NEG POS NEG POS NEG	0 0 1 0 0 0 0 0	1 0.83333 0 1 0.50000 0.83333 0.50000 0.50000	0 0.16667 0 0 0.50000 0.16667 0.50000 0.50000	0.19	0.70	0.04
	ch00_B_18_t1.tif ch00_B_18_t1.tif ch00_B_13_t1.tif ch00_B_13_t1.tif ch00_B_8_t1.tif ch00_B_8_t1.tif ch00_B_3_t1.tif ch00_B_3_t1.tif	ch00 ch00 ch00 ch00 ch00 ch00 ch00 ch00	B B B B B B B B	18 18 13 13 8 8 3 3	t1.tif t1.tif t1.tif t1.tif t1.tif t1.tif t1.tif t1.tif	-6.4815 -6.4815 -6 -6 -5.4815 -5.4815 -5 -5	IACS-003591-000-1	SING	0.0 0.0 0.0 0.0 0.0 0.0 0.0 0.0	0.0 0.0 0.0 0.0 0.0 0.0 0.0 0.0	0.0 0.0 0.0 0.0 0.0 0.0 0.0 0.0	NEG NEG NEG MEDIA POS NEG NEG NEG	0 0 0 0.83333 0 0 0 0	0.50000 1 1 0 0.50000 0.83333 0.83333 0.83333	0.50000 0 0 0.16667 0.50000 0.16667 0.16667 0.16667	0.17	0.80	0.03
	ch00_C_18_t1.tif ch00_C_18_t1.tif ch00_C_13_t1.tif ch00_C_13_t1.tif ch00_C_8_t1.tif ch00_C_8_t1.tif ch00_C_3_t1.tif ch00_C_3_t1.tif	ch00 ch00 ch00 ch00 ch00 ch00 ch00 ch00	C C C C C C C C	18 18 13 13 8 8 3 3	t1.tif t1.tif t1.tif t1.tif t1.tif t1.tif t1.tif t1.tif	-6.4815 -6.4815 -6 -6 -5.4815 -5.4815 -5 -5	IACS-003592-000-1	SING	0.0 0.0 0.0 0.0 0.0 0.0 0.0 0.0	0.0 0.0 0.0 0.0 0.0 0.0 0.0 0.0	0.0 0.0 0.0 0.0 0.0 0.0 0.0 0.0	NEG POS NEG MEDIA NEG NEG POS NEG	0 0.16667 0 0.83333 0 0 0.16667 0	1 0.16667 1 0 1 0.83333 0.33333 0.50000	0 0.66667 0 0.16667 0 0.16667 0.50000 0.50000	0.22	0.77	0.03
	ch00_D_18_t1.tif ch00_D_18_t1.tif ch00_D_13_t1.tif ch00_D_13_t1.tif ch00_D_8_t1.tif ch00_D_8_t1.tif ch00_D_3_t1.tif ch00_D_3_t1.tif	ch00 ch00 ch00 ch00 ch00 ch00 ch00 ch00	D D D D D D D D	18 18 13 13 8 8 3 3	t1.tif t1.tif t1.tif t1.tif t1.tif t1.tif t1.tif t1.tif	-6.4815 -6.4815 -6 -6 -5.4815 -5.4815 -5 -5	IACS-003593-000-1	SING	0.0 0.0 0.0 0.0 0.0 0.0 0.0 0.0	0.0 0.0 0.0 0.0 0.0 0.0 0.0 0.0	0.0 0.0 0.0 0.0 0.0 0.0 0.0 0.0	POS NEG NEG NEG NEG NEG NEG NEG	0 0 0 0 0 0 0 0	0.50000 0.83333 1 1 1 0.83333 0.83333 0.83333	0.50000 0.16667 0 0 0 0.16667 0.16667 0.16667	0.08	0.92	0.00
	ch00_E_18_t1.tif ch00_E_18_t1.tif ch00_E_13_t1.tif ch00_E_13_t1.tif ch00_E_8_t1.tif ch00_E_8_t1.tif ch00_E_3_t1.tif ch00_E_3_t1.tif	ch00 ch00 ch00 ch00 ch00 ch00 ch00 ch00	E E E E E E E E	18 18 13 13 8 8 3 3	t1.tif t1.tif t1.tif t1.tif t1.tif t1.tif t1.tif t1.tif	-6.4815 -6.4815 -6 -6 -5.4815 -5.4815 -5 -5	IACS-003594-001-1	SING	0.0 0.0 0.0 0.0 0.0 0.0 0.0 0.0	0.0 0.0 0.0 0.0 0.0 0.0 0.0 0.0	0.0 0.0 0.0 0.0 0.0 0.0 0.0 0.0	NEG NEG NEG NEG NEG NEG POS NEG	0 0 0 0 0 0 0 0	0.83333 0.83333 1 0.83333 0.83333 1 0.16667 1	0.16667 0.16667 0 0.16667 0.16667 0 0.83333 0	0.14	0.86	0.00
	ch00_F_18_t1.tif ch00_F_18_t1.tif ch00_F_13_t1.tif ch00_F_13_t1.tif ch00_F_8_t1.tif ch00_F_8_t1.tif ch00_F_3_t1.tif ch00_F_3_t1.tif	ch00 ch00 ch00 ch00 ch00 ch00 ch00 ch00	F F F F F F F F	18 18 13 13 8 8 3 3	t1.tif t1.tif t1.tif t1.tif t1.tif t1.tif t1.tif t1.tif	-6.4815 -6.4815 -6 -6 -5.4815 -5.4815 -5 -5	IACS-003595-000-1	SING	0.0 0.0 0.0 0.0 0.0 0.0 0.0 0.0	0.0 0.0 0.0 0.0 0.0 0.0 0.0 0.0	0.0 0.0 0.0 0.0 0.0 0.0 0.0 0.0	POS NEG NEG NEG NEG NEG POS POS	0 0 0 0 0 0 0 0	0.50000 1 0.83333 0.83333 0.83333 1 0 0	0.50000 0 0.16667 0.16667 0.16667 0 1 1	0.35	0.65	0.00
	ch00_G_18_t1.tif ch00_G_18_t1.tif ch00_G_13_t1.tif ch00_G_13_t1.tif ch00_G_8_t1.tif ch00_G_8_t1.tif ch00_G_3_t1.tif ch00_G_3_t1.tif	ch00 ch00 ch00 ch00 ch00 ch00 ch00 ch00	G G G G G G G G	18 18 13 13 8 8 3 3	t1.tif t1.tif t1.tif t1.tif t1.tif t1.tif t1.tif t1.tif	-6.4815 -6.4815 -6 -6 -5.4815 -5.4815 -5 -5	IACS-003596-001-1	SING	0.0 0.0 0.0 0.0 0.0 0.0 0.0 0.0	0.0 0.0 0.0 0.0 0.0 0.0 0.0 0.0	0.0 0.0 0.0 0.0 0.0 0.0 0.0 0.0	NEG POS NEG NEG NEG NEG POS NEG	0 0 0 0 0 0 0 0	1 0.50000 0.66667 1 0.83333 0.83333 0.50000 0.83333	0 0.50000 0.33333 0 0.16667 0.16667 0.50000 0.16667	0.19	0.81	0.00
	ch00_F_21_t1.tif ch00_F_21_t1.tif ch00_F_16_t1.tif ch00_F_16_t1.tif ch00_F_11_t1.tif ch00_F_11_t1.tif ch00_F_6_t1.tif ch00_F_6_t1.tif	ch00 ch00 ch00 ch00 ch00 ch00 ch00 ch00	F F F F F F F F	21 21 16 16 11 11 6 6	t1.tif t1.tif t1.tif t1.tif t1.tif t1.tif t1.tif t1.tif	-6.4815 -6.4815 -6 -6 -5.4815 -5.4815 -5 -5	IACS-003862-000-3	SING	0.0 0.0 0.0 0.0 0.0 0.0 0.0 0.0	0.0 0.0 0.0 0.0 0.0 0.0 0.0 0.0	0.0 0.0 0.0 0.0 0.0 0.0 0.0 0.0	NEG NEG NEG NEG NEG NEG POS NEG	0 0 0 0 0 0 0 0	0.83333 0.83333 1 0.83333 0.83333 1 0.50000 0.83333	0.16667 0.16667 0 0.16667 0.16667 0 0.50000 0.16667	0.16	0.84	-0.00
	ch00_M_20_t1.tif ch00_M_20_t1.tif ch00_M_15_t1.tif ch00_M_15_t1.tif ch00_M_10_t1.tif ch00_M_10_t1.tif ch00_M_5_t1.tif ch00_M_5_t1.tif	ch00 ch00 ch00 ch00 ch00 ch00 ch00 ch00	M M M M M M M M	20 20 15 15 10 10 5 5	t1.tif t1.tif t1.tif t1.tif t1.tif t1.tif t1.tif t1.tif	-6.4815 -6.4815 -6 -6 -5.4815 -5.4815 -5 -5	IACS-004640-000-2	SING	0.0 0.0 0.0 0.0 0.0 0.0 0.0 0.0	0.0 0.0 0.0 0.0 0.0 0.0 0.0 0.0	0.0 0.0 0.0 0.0 0.0 0.0 0.0 0.0	NEG NEG NEG NEG NEG NEG POS NEG	0 0 0 0 0 0 0 0	1 0.83333 1 1 1 0.83333 0.33333 0.66667	0 0.16667 0 0 0 0.16667 0.66667 0.33333	0.13	0.87	-0.00
	ch00_N_20_t1.tif ch00_N_20_t1.tif ch00_N_15_t1.tif ch00_N_15_t1.tif ch00_N_10_t1.tif ch00_N_10_t1.tif ch00_N_5_t1.tif ch00_N_5_t1.tif	ch00 ch00 ch00 ch00 ch00 ch00 ch00 ch00	N N N N N N N N	20 20 15 15 10 10 5 5	t1.tif t1.tif t1.tif t1.tif t1.tif t1.tif t1.tif t1.tif	-6.4815 -6.4815 -6 -6 -5.4815 -5.4815 -5 -5	IACS-004641-000-1	SING	0.0 0.0 0.0 0.0 0.0 0.0 0.0 0.0	0.0 0.0 0.0 0.0 0.0 0.0 0.0 0.0	0.0 0.0 0.0 0.0 0.0 0.0 0.0 0.0	NEG NEG NEG NEG POS NEG POS POS	0 0 0 0 0 0 0 0	0.83333 1 0.50000 0.83333 0 0.66667 0 0.33333	0.16667 0 0.50000 0.16667 1 0.33333 1 0.66667	0.42	0.58	0.00
	ch00_L_20_t1.tif ch00_L_20_t1.tif ch00_L_15_t1.tif ch00_L_15_t1.tif ch00_L_10_t1.tif ch00_L_10_t1.tif ch00_L_5_t1.tif ch00_L_5_t1.tif	ch00 ch00 ch00 ch00 ch00 ch00 ch00 ch00	L L L L L L L L	20 20 15 15 10 10 5 5	t1.tif t1.tif t1.tif t1.tif t1.tif t1.tif t1.tif t1.tif	-6.4815 -6.4815 -6 -6 -5.4815 -5.4815 -5 -5	IACS-004687-000-1	SING	0.0 0.0 0.0 0.0 0.0 0.0 0.0 0.0	0.0 0.0 0.0 0.0 0.0 0.0 0.0 0.0	0.0 0.0 0.0 0.0 0.0 0.0 0.0 0.0	NEG NEG NEG NEG NEG NEG NEG NEG	0 0 0 0 0 0 0 0	1 1 1 1 0.83333 0.83333 0.83333 0.50000	0 0 0 0 0.16667 0.16667 0.16667 0.50000	0.09	0.91	-0.00
	ch00_G_21_t1.tif ch00_G_21_t1.tif ch00_G_16_t1.tif ch00_G_16_t1.tif ch00_G_11_t1.tif ch00_G_11_t1.tif ch00_G_6_t1.tif ch00_G_6_t1.tif	ch00 ch00 ch00 ch00 ch00 ch00 ch00 ch00	G G G G G G G G	21 21 16 16 11 11 6 6	t1.tif t1.tif t1.tif t1.tif t1.tif t1.tif t1.tif t1.tif	-6.4815 -6.4815 -6 -6 -5.4815 -5.4815 -5 -5	IACS-004888-000-1	SING	0.0 0.0 0.0 0.0 0.0 0.0 0.0 0.0	0.0 0.0 0.0 0.0 0.0 0.0 0.0 0.0	0.0 0.0 0.0 0.0 0.0 0.0 0.0 0.0	NEG NEG NEG NEG NEG NEG NEG POS	0 0 0 0 0 0 0 0.16667	1 1 1 1 0.66667 0.83333 0.66667 0.16667	0 0 0 0 0.33333 0.16667 0.33333 0.66667	0.14	0.86	0.01
	ch00_H_21_t1.tif ch00_H_21_t1.tif ch00_H_16_t1.tif ch00_H_16_t1.tif ch00_H_11_t1.tif ch00_H_11_t1.tif ch00_H_6_t1.tif ch00_H_6_t1.tif	ch00 ch00 ch00 ch00 ch00 ch00 ch00 ch00	H H H H H H H H	21 21 16 16 11 11 6 6	t1.tif t1.tif t1.tif t1.tif t1.tif t1.tif t1.tif t1.tif	-6.4815 -6.4815 -6 -6 -5.4815 -5.4815 -5 -5	IACS-005376-000-3	SING	0.0 0.0 0.0 0.0 0.0 0.0 0.0 0.0	0.0 0.0 0.0 0.0 0.0 0.0 0.0 0.0	0.0 0.0 0.0 0.0 0.0 0.0 0.0 0.0	NEG NEG POS MEDIA POS POS POS POS	0 0 0 1 0 0 0 0	0.66667 0.50000 0 0 0 0 0 0	0.33333 0.50000 1 0 1 1 1 1	0.79	0.07	0.04
	ch00_O_19_t1.tif ch00_O_19_t1.tif ch00_O_14_t1.tif ch00_O_14_t1.tif ch00_O_9_t1.tif ch00_O_9_t1.tif ch00_O_4_t1.tif ch00_O_4_t1.tif	ch00 ch00 ch00 ch00 ch00 ch00 ch00 ch00	O O O O O O O O	19 19 14 14 9 9 4 4	t1.tif t1.tif t1.tif t1.tif t1.tif t1.tif t1.tif t1.tif	-6.4815 -6.4815 -6 -6 -5.4815 -5.4815 -5 -5	IACS-005907-000-1	SING	0.0 0.0 0.0 0.0 0.0 0.0 0.0 0.0	0.0 0.0 0.0 0.0 0.0 0.0 0.0 0.0	0.0 0.0 0.0 0.0 0.0 0.0 0.0 0.0	POS NEG NEG NEG NEG NEG NEG NEG	0.33333 0 0 0 0 0 0 0	0 0.83333 1 1 1 1 1 0.66667	0.66667 0.16667 0 0 0 0 0 0.33333	0.06	0.93	0.01
	ch00_I_20_t1.tif ch00_I_20_t1.tif ch00_I_15_t1.tif ch00_I_15_t1.tif ch00_I_10_t1.tif ch00_I_10_t1.tif ch00_I_5_t1.tif ch00_I_5_t1.tif	ch00 ch00 ch00 ch00 ch00 ch00 ch00 ch00	I I I I I I I I	20 20 15 15 10 10 5 5	t1.tif t1.tif t1.tif t1.tif t1.tif t1.tif t1.tif t1.tif	-6.4815 -6.4815 -6 -6 -5.4815 -5.4815 -5 -5	IACS-005908-000-1	SING	0.0 0.0 0.0 0.0 0.0 0.0 0.0 0.0	0.0 0.0 0.0 0.0 0.0 0.0 0.0 0.0	0.0 0.0 0.0 0.0 0.0 0.0 0.0 0.0	NEG NEG NEG NEG NEG NEG POS MEDIA	0 0 0 0 0 0 0 0.66667	1 1 1 1 1 0.83333 0 0	0 0 0 0 0 0.16667 1 0.33333	0.12	0.78	0.02
	ch00_J_20_t1.tif ch00_J_20_t1.tif ch00_J_15_t1.tif ch00_J_15_t1.tif ch00_J_10_t1.tif ch00_J_10_t1.tif ch00_J_5_t1.tif ch00_J_5_t1.tif	ch00 ch00 ch00 ch00 ch00 ch00 ch00 ch00	J J J J J J J J	20 20 15 15 10 10 5 5	t1.tif t1.tif t1.tif t1.tif t1.tif t1.tif t1.tif t1.tif	-6.4815 -6.4815 -6 -6 -5.4815 -5.4815 -5 -5	IACS-005909-000-1	SING	0.0 0.0 0.0 0.0 0.0 0.0 0.0 0.0	0.0 0.0 0.0 0.0 0.0 0.0 0.0 0.0	0.0 0.0 0.0 0.0 0.0 0.0 0.0 0.0	NEG NEG NEG NEG NEG NEG POS POS	0 0 0 0 0 0 0 0	1 1 0.66667 1 0.83333 0.83333 0 0	0 0 0.33333 0 0.16667 0.16667 1 1	0.23	0.77	0.00
	ch00_K_20_t1.tif ch00_K_20_t1.tif ch00_K_15_t1.tif ch00_K_15_t1.tif ch00_K_10_t1.tif ch00_K_10_t1.tif ch00_K_5_t1.tif ch00_K_5_t1.tif	ch00 ch00 ch00 ch00 ch00 ch00 ch00 ch00	K K K K K K K K	20 20 15 15 10 10 5 5	t1.tif t1.tif t1.tif t1.tif t1.tif t1.tif t1.tif t1.tif	-6.4815 -6.4815 -6 -6 -5.4815 -5.4815 -5 -5	IACS-005982-000-1	SING	0.0 0.0 0.0 0.0 0.0 0.0 0.0 0.0	0.0 0.0 0.0 0.0 0.0 0.0 0.0 0.0	0.0 0.0 0.0 0.0 0.0 0.0 0.0 0.0	NEG NEG NEG NEG NEG NEG NEG POS	0 0 0 0 0 0 0 0	1 1 1 1 0.66667 0.83333 0.66667 0.33333	0 0 0 0 0.33333 0.16667 0.33333 0.66667	0.14	0.86	0.00
	ch00_B_21_t1.tif ch00_B_21_t1.tif ch00_B_16_t1.tif ch00_B_16_t1.tif ch00_B_11_t1.tif ch00_B_11_t1.tif ch00_B_6_t1.tif ch00_B_6_t1.tif	ch00 ch00 ch00 ch00 ch00 ch00 ch00 ch00	B B B B B B B B	21 21 16 16 11 11 6 6	t1.tif t1.tif t1.tif t1.tif t1.tif t1.tif t1.tif t1.tif	-6.4815 -6.4815 -6 -6 -5.4815 -5.4815 -5 -5	IACS-006465-000-3	SING	0.0 0.0 0.0 0.0 0.0 0.0 0.0 0.0	0.0 0.0 0.0 0.0 0.0 0.0 0.0 0.0	0.0 0.0 0.0 0.0 0.0 0.0 0.0 0.0	NEG NEG NEG NEG NEG NEG NEG MEDIA	0 0 0 0 0 0 0 1	1 1 1 0.83333 1 0.50000 0.66667 0	0 0 0 0.16667 0 0.50000 0.33333 0	0.02	0.80	0.04
	ch00_I_21_t1.tif ch00_I_21_t1.tif ch00_I_16_t1.tif ch00_I_16_t1.tif ch00_I_11_t1.tif ch00_I_11_t1.tif ch00_I_6_t1.tif ch00_I_6_t1.tif	ch00 ch00 ch00 ch00 ch00 ch00 ch00 ch00	I I I I I I I I	21 21 16 16 11 11 6 6	t1.tif t1.tif t1.tif t1.tif t1.tif t1.tif t1.tif t1.tif	-6.4815 -6.4815 -6 -6 -5.4815 -5.4815 -5 -5	IACS-006622-000-1	SING	0.0 0.0 0.0 0.0 0.0 0.0 0.0 0.0	0.0 0.0 0.0 0.0 0.0 0.0 0.0 0.0	0.0 0.0 0.0 0.0 0.0 0.0 0.0 0.0	NEG NEG NEG NEG NEG POS NEG POS	0 0 0 0 0 0.16667 0 0	1 1 1 1 0.83333 0.33333 0.83333 0.16667	0 0 0 0 0.16667 0.50000 0.16667 0.83333	0.11	0.88	0.01
	ch00_A_22_t1.tif ch00_A_22_t1.tif ch00_A_17_t1.tif ch00_A_17_t1.tif ch00_A_12_t1.tif ch00_A_12_t1.tif ch00_A_7_t1.tif ch00_A_7_t1.tif	ch00 ch00 ch00 ch00 ch00 ch00 ch00 ch00	A A A A A A A A	22 22 17 17 12 12 7 7	t1.tif t1.tif t1.tif t1.tif t1.tif t1.tif t1.tif t1.tif	-6.4815 -6.4815 -6 -6 -5.4815 -5.4815 -5 -5	IACS-008876-002-4	SING	0.0 0.0 0.0 0.0 0.0 0.0 0.0 0.0	0.0 0.0 0.0 0.0 0.0 0.0 0.0 0.0	0.0 0.0 0.0 0.0 0.0 0.0 0.0 0.0	POS POS NEG POS POS POS MEDIA POS	0.16667 0 0 0 0.16667 0 1 0	0.16667 0.50000 1 0.50000 0 0.33333 0 0.33333	0.66667 0.50000 0 0.50000 0.83333 0.66667 0 0.66667	0.58	0.41	0.03
	ch00_C_21_t1.tif ch00_C_21_t1.tif ch00_C_16_t1.tif ch00_C_16_t1.tif ch00_C_11_t1.tif ch00_C_11_t1.tif ch00_C_6_t1.tif ch00_C_6_t1.tif	ch00 ch00 ch00 ch00 ch00 ch00 ch00 ch00	C C C C C C C C	21 21 16 16 11 11 6 6	t1.tif t1.tif t1.tif t1.tif t1.tif t1.tif t1.tif t1.tif	-6.4815 -6.4815 -6 -6 -5.4815 -5.4815 -5 -5	IACS-009571-002-2	SING	0.0 0.0 0.0 0.0 0.0 0.0 0.0 0.0	0.0 0.0 0.0 0.0 0.0 0.0 0.0 0.0	0.0 0.0 0.0 0.0 0.0 0.0 0.0 0.0	NEG NEG POS NEG NEG NEG NEG NEG	0 0 0 0 0 0 0 0	1 1 0.50000 1 1 1 0.50000 0.50000	0 0 0.50000 0 0 0 0.50000 0.50000	0.09	0.91	0.00
	ch00_A_19_t1.tif ch00_A_19_t1.tif ch00_A_14_t1.tif ch00_A_14_t1.tif ch00_A_9_t1.tif ch00_A_9_t1.tif ch00_A_4_t1.tif ch00_A_4_t1.tif	ch00 ch00 ch00 ch00 ch00 ch00 ch00 ch00	A A A A A A A A	19 19 14 14 9 9 4 4	t1.tif t1.tif t1.tif t1.tif t1.tif t1.tif t1.tif t1.tif	-6.4815 -6.4815 -6 -6 -5.4815 -5.4815 -5 -5	IACS-009680-000-2	SING	0.0 0.0 0.0 0.0 0.0 0.0 0.0 0.0	0.0 0.0 0.0 0.0 0.0 0.0 0.0 0.0	0.0 0.0 0.0 0.0 0.0 0.0 0.0 0.0	MEDIA MEDIA MEDIA NEG NEG POS NEG POS	1 1 0.66667 0 0 0.16667 0 0.16667	0 0 0 1 0.83333 0 1 0	0 0 0.33333 0 0.16667 0.83333 0 0.83333	0.14	0.05	0.41
	ch00_K_19_t1.tif ch00_K_19_t1.tif ch00_K_14_t1.tif ch00_K_14_t1.tif ch00_K_9_t1.tif ch00_K_9_t1.tif ch00_K_4_t1.tif ch00_K_4_t1.tif	ch00 ch00 ch00 ch00 ch00 ch00 ch00 ch00	K K K K K K K K	19 19 14 14 9 9 4 4	t1.tif t1.tif t1.tif t1.tif t1.tif t1.tif t1.tif t1.tif	-6.4815 -6.4815 -6 -6 -5.4815 -5.4815 -5 -5	IACS-009681-000-1	SING	0.0 0.0 0.0 0.0 0.0 0.0 0.0 0.0	0.0 0.0 0.0 0.0 0.0 0.0 0.0 0.0	0.0 0.0 0.0 0.0 0.0 0.0 0.0 0.0	NEG NEG NEG NEG NEG NEG POS POS	0 0 0 0 0 0 0 0	1 1 1 1 0.83333 0.83333 0 0	0 0 0 0 0.16667 0.16667 1 1	0.21	0.79	-0.00
	ch00_J_21_t1.tif ch00_J_21_t1.tif ch00_J_16_t1.tif ch00_J_16_t1.tif ch00_J_11_t1.tif ch00_J_11_t1.tif ch00_J_6_t1.tif ch00_J_6_t1.tif	ch00 ch00 ch00 ch00 ch00 ch00 ch00 ch00	J J J J J J J J	21 21 16 16 11 11 6 6	t1.tif t1.tif t1.tif t1.tif t1.tif t1.tif t1.tif t1.tif	-6.4815 -6.4815 -6 -6 -5.4815 -5.4815 -5 -5	IACS-011840-000-1	SING	0.0 0.0 0.0 0.0 0.0 0.0 0.0 0.0	0.0 0.0 0.0 0.0 0.0 0.0 0.0 0.0	0.0 0.0 0.0 0.0 0.0 0.0 0.0 0.0	POS POS POS POS POS POS POS POS	0 0 0 0 0 0 0 0	0 0 0 0 0 0 0 0	1 1 1 1 1 1 1 1	1.00	-0.00	-0.00
	ch00_M_21_t1.tif ch00_M_21_t1.tif ch00_M_16_t1.tif ch00_M_16_t1.tif ch00_M_11_t1.tif ch00_M_11_t1.tif ch00_M_6_t1.tif ch00_M_6_t1.tif	ch00 ch00 ch00 ch00 ch00 ch00 ch00 ch00	M M M M M M M M	21 21 16 16 11 11 6 6	t1.tif t1.tif t1.tif t1.tif t1.tif t1.tif t1.tif t1.tif	-6.4815 -6.4815 -6 -6 -5.4815 -5.4815 -5 -5	IACS-012573-000-1	SING	0.0 0.0 0.0 0.0 0.0 0.0 0.0 0.0	0.0 0.0 0.0 0.0 0.0 0.0 0.0 0.0	0.0 0.0 0.0 0.0 0.0 0.0 0.0 0.0	NEG NEG NEG NEG NEG NEG NEG NEG	0 0 0 0 0 0 0 0	1 0.83333 1 1 1 0.66667 1 0.83333	0 0.16667 0 0 0 0.33333 0 0.16667	0.01	0.99	-0.00
	ch00_O_21_t1.tif ch00_O_21_t1.tif ch00_O_16_t1.tif ch00_O_16_t1.tif ch00_O_11_t1.tif ch00_O_11_t1.tif ch00_O_6_t1.tif ch00_O_6_t1.tif	ch00 ch00 ch00 ch00 ch00 ch00 ch00 ch00	O O O O O O O O	21 21 16 16 11 11 6 6	t1.tif t1.tif t1.tif t1.tif t1.tif t1.tif t1.tif t1.tif	-6.4815 -6.4815 -6 -6 -5.4815 -5.4815 -5 -5	IACS-013124-000-1	SING	0.0 0.0 0.0 0.0 0.0 0.0 0.0 0.0	0.0 0.0 0.0 0.0 0.0 0.0 0.0 0.0	0.0 0.0 0.0 0.0 0.0 0.0 0.0 0.0	NEG NEG NEG NEG NEG NEG NEG NEG	0 0 0 0 0 0 0 0	0.83333 0.83333 0.66667 1 0.83333 0.83333 0.50000 0.66667	0.16667 0.16667 0.33333 0 0.16667 0.16667 0.50000 0.33333	0.19	0.81	-0.00
	ch00_L_21_t1.tif ch00_L_21_t1.tif ch00_L_16_t1.tif ch00_L_16_t1.tif ch00_L_11_t1.tif ch00_L_11_t1.tif ch00_L_6_t1.tif ch00_L_6_t1.tif	ch00 ch00 ch00 ch00 ch00 ch00 ch00 ch00	L L L L L L L L	21 21 16 16 11 11 6 6	t1.tif t1.tif t1.tif t1.tif t1.tif t1.tif t1.tif t1.tif	-6.4815 -6.4815 -6 -6 -5.4815 -5.4815 -5 -5	IACS-013341-000-1	SING	0.0 0.0 0.0 0.0 0.0 0.0 0.0 0.0	0.0 0.0 0.0 0.0 0.0 0.0 0.0 0.0	0.0 0.0 0.0 0.0 0.0 0.0 0.0 0.0	NEG NEG NEG NEG NEG NEG NEG NEG	0 0 0 0 0 0 0 0	1 1 1 1 0.83333 1 0.66667 0.83333	0 0 0 0 0.16667 0 0.33333 0.16667	0.07	0.93	-0.00
	ch00_K_21_t1.tif ch00_K_21_t1.tif ch00_K_16_t1.tif ch00_K_16_t1.tif ch00_K_11_t1.tif ch00_K_11_t1.tif ch00_K_6_t1.tif ch00_K_6_t1.tif	ch00 ch00 ch00 ch00 ch00 ch00 ch00 ch00	K K K K K K K K	21 21 16 16 11 11 6 6	t1.tif t1.tif t1.tif t1.tif t1.tif t1.tif t1.tif t1.tif	-6.4815 -6.4815 -6 -6 -5.4815 -5.4815 -5 -5	IACS-013355-001-2	SING	0.0 0.0 0.0 0.0 0.0 0.0 0.0 0.0	0.0 0.0 0.0 0.0 0.0 0.0 0.0 0.0	0.0 0.0 0.0 0.0 0.0 0.0 0.0 0.0	NEG NEG NEG NEG NEG NEG NEG NEG	0 0 0 0 0 0 0 0	1 1 1 1 0.83333 1 0.83333 0.83333	0 0 0 0 0.16667 0 0.16667 0.16667	0.06	0.94	0.00
	ch00_P_20_t1.tif ch00_P_20_t1.tif ch00_P_15_t1.tif ch00_P_15_t1.tif ch00_P_10_t1.tif ch00_P_10_t1.tif ch00_P_5_t1.tif ch00_P_5_t1.tif	ch00 ch00 ch00 ch00 ch00 ch00 ch00 ch00	P P P P P P P P	20 20 15 15 10 10 5 5	t1.tif t1.tif t1.tif t1.tif t1.tif t1.tif t1.tif t1.tif	-6.4815 -6.4815 -6 -6 -5.4815 -5.4815 -5 -5	IACS-015089-000-6	SING	0.0 0.0 0.0 0.0 0.0 0.0 0.0 0.0	0.0 0.0 0.0 0.0 0.0 0.0 0.0 0.0	0.0 0.0 0.0 0.0 0.0 0.0 0.0 0.0	NEG NEG NEG NEG NEG NEG NEG NEG	0 0 0 0 0 0 0 0	0.83333 1 1 1 1 1 0.83333 1	0.16667 0 0 0 0 0 0.16667 0	0.01	0.99	0.00
	ch00_P_21_t1.tif ch00_P_21_t1.tif ch00_P_16_t1.tif ch00_P_16_t1.tif ch00_P_11_t1.tif ch00_P_11_t1.tif ch00_P_6_t1.tif ch00_P_6_t1.tif	ch00 ch00 ch00 ch00 ch00 ch00 ch00 ch00	P P P P P P P P	21 21 16 16 11 11 6 6	t1.tif t1.tif t1.tif t1.tif t1.tif t1.tif t1.tif t1.tif	-6.4815 -6.4815 -6 -6 -5.4815 -5.4815 -5 -5	IACS-070096-000-1	SING	0.0 0.0 0.0 0.0 0.0 0.0 0.0 0.0	0.0 0.0 0.0 0.0 0.0 0.0 0.0 0.0	0.0 0.0 0.0 0.0 0.0 0.0 0.0 0.0	NEG NEG NEG NEG NEG NEG POS POS	0 0 0 0 0 0 0 0	1 1 1 1 1 1 0.33333 0	0 0 0 0 0 0 0.66667 1	0.10	0.90	-0.00
	ch00_P_19_t1.tif ch00_P_19_t1.tif ch00_P_14_t1.tif ch00_P_14_t1.tif ch00_P_9_t1.tif ch00_P_9_t1.tif ch00_P_4_t1.tif ch00_P_4_t1.tif	ch00 ch00 ch00 ch00 ch00 ch00 ch00 ch00	P P P P P P P P	19 19 14 14 9 9 4 4	t1.tif t1.tif t1.tif t1.tif t1.tif t1.tif t1.tif t1.tif	-6.4815 -6.4815 -6 -6 -5.4815 -5.4815 -5 -5	IACS-070654-000-2	SING	0.0 0.0 0.0 0.0 0.0 0.0 0.0 0.0	0.0 0.0 0.0 0.0 0.0 0.0 0.0 0.0	0.0 0.0 0.0 0.0 0.0 0.0 0.0 0.0	NEG NEG POS POS POS POS POS POS	0 0 0 0 0 0 0 0	1 1 0 0 0 0 0 0	0 0 1 1 1 1 1 1	0.87	0.13	0.00
	ch00_G_20_t1.tif ch00_G_20_t1.tif ch00_G_15_t1.tif ch00_G_15_t1.tif ch00_G_10_t1.tif ch00_G_10_t1.tif ch00_G_5_t1.tif ch00_G_5_t1.tif	ch00 ch00 ch00 ch00 ch00 ch00 ch00 ch00	G G G G G G G G	20 20 15 15 10 10 5 5	t1.tif t1.tif t1.tif t1.tif t1.tif t1.tif t1.tif t1.tif	-6.4815 -6.4815 -6 -6 -5.4815 -5.4815 -5 -5	IACS-100027-000-2	SING	0.0 0.0 0.0 0.0 0.0 0.0 0.0 0.0	0.0 0.0 0.0 0.0 0.0 0.0 0.0 0.0	0.0 0.0 0.0 0.0 0.0 0.0 0.0 0.0	NEG NEG POS NEG MEDIA POS MEDIA POS	0 0 0 0 1 0 1 0	0.83333 1 0.16667 0.66667 0 0 0 0	0.16667 0 0.83333 0.33333 0 1 0 1	0.32	0.30	0.05
	ch00_I_19_t1.tif ch00_I_19_t1.tif ch00_I_14_t1.tif ch00_I_14_t1.tif ch00_I_9_t1.tif ch00_I_9_t1.tif ch00_I_4_t1.tif ch00_I_4_t1.tif	ch00 ch00 ch00 ch00 ch00 ch00 ch00 ch00	I I I I I I I I	19 19 14 14 9 9 4 4	t1.tif t1.tif t1.tif t1.tif t1.tif t1.tif t1.tif t1.tif	-6.4815 -6.4815 -6 -6 -5.4815 -5.4815 -5 -5	IACS-100043-000-1	SING	0.0 0.0 0.0 0.0 0.0 0.0 0.0 0.0	0.0 0.0 0.0 0.0 0.0 0.0 0.0 0.0	0.0 0.0 0.0 0.0 0.0 0.0 0.0 0.0	MEDIA POS POS MEDIA POS POS POS POS	0.83333 0 0 0.83333 0 0.33333 0 0	0 0 0 0 0 0 0 0	0.16667 1 1 0.16667 1 0.66667 1 1	0.96	-0.00	0.04
	ch00_H_20_t1.tif ch00_H_20_t1.tif ch00_H_15_t1.tif ch00_H_15_t1.tif ch00_H_10_t1.tif ch00_H_10_t1.tif ch00_H_5_t1.tif ch00_H_5_t1.tif	ch00 ch00 ch00 ch00 ch00 ch00 ch00 ch00	H H H H H H H H	20 20 15 15 10 10 5 5	t1.tif t1.tif t1.tif t1.tif t1.tif t1.tif t1.tif t1.tif	-6.4815 -6.4815 -6 -6 -5.4815 -5.4815 -5 -5	IACS-100046-000-2	SING	0.0 0.0 0.0 0.0 0.0 0.0 0.0 0.0	0.0 0.0 0.0 0.0 0.0 0.0 0.0 0.0	0.0 0.0 0.0 0.0 0.0 0.0 0.0 0.0	POS POS POS POS POS MEDIA POS POS	0 0 0 0.16667 0 0.83333 0 0	0 0 0 0 0 0 0 0	1 1 1 0.83333 1 0.16667 1 1	0.97	0.00	0.03
	ch00_D_19_t1.tif ch00_D_19_t1.tif ch00_D_14_t1.tif ch00_D_14_t1.tif ch00_D_9_t1.tif ch00_D_9_t1.tif ch00_D_4_t1.tif ch00_D_4_t1.tif	ch00 ch00 ch00 ch00 ch00 ch00 ch00 ch00	D D D D D D D D	19 19 14 14 9 9 4 4	t1.tif t1.tif t1.tif t1.tif t1.tif t1.tif t1.tif t1.tif	-6.4815 -6.4815 -6 -6 -5.4815 -5.4815 -5 -5	IACS-100051-000-2	SING	0.0 0.0 0.0 0.0 0.0 0.0 0.0 0.0	0.0 0.0 0.0 0.0 0.0 0.0 0.0 0.0	0.0 0.0 0.0 0.0 0.0 0.0 0.0 0.0	MEDIA POS POS MEDIA POS POS POS POS	1 0.16667 0.33333 1 0 0.33333 0.33333 0	0 0 0 0 0 0 0 0	0 0.83333 0.66667 0 1 0.66667 0.66667 1	0.67	-0.00	0.33
	ch00_E_19_t1.tif ch00_E_19_t1.tif ch00_E_14_t1.tif ch00_E_14_t1.tif ch00_E_9_t1.tif ch00_E_9_t1.tif ch00_E_4_t1.tif ch00_E_4_t1.tif	ch00 ch00 ch00 ch00 ch00 ch00 ch00 ch00	E E E E E E E E	19 19 14 14 9 9 4 4	t1.tif t1.tif t1.tif t1.tif t1.tif t1.tif t1.tif t1.tif	-6.4815 -6.4815 -6 -6 -5.4815 -5.4815 -5 -5	IACS-100052-000-2	SING	0.0 0.0 0.0 0.0 0.0 0.0 0.0 0.0	0.0 0.0 0.0 0.0 0.0 0.0 0.0 0.0	0.0 0.0 0.0 0.0 0.0 0.0 0.0 0.0	POS MEDIA POS POS POS POS POS POS	0.33333 1 0 0 0 0 0 0	0 0 0 0 0 0 0 0	0.66667 0 1 1 1 1 1 1	0.94	0.00	0.06
	ch00_H_19_t1.tif ch00_H_19_t1.tif ch00_H_14_t1.tif ch00_H_14_t1.tif ch00_H_9_t1.tif ch00_H_9_t1.tif ch00_H_4_t1.tif ch00_H_4_t1.tif	ch00 ch00 ch00 ch00 ch00 ch00 ch00 ch00	H H H H H H H H	19 19 14 14 9 9 4 4	t1.tif t1.tif t1.tif t1.tif t1.tif t1.tif t1.tif t1.tif	-6.4815 -6.4815 -6 -6 -5.4815 -5.4815 -5 -5	IACS-100074-000-2	SING	0.0 0.0 0.0 0.0 0.0 0.0 0.0 0.0	0.0 0.0 0.0 0.0 0.0 0.0 0.0 0.0	0.0 0.0 0.0 0.0 0.0 0.0 0.0 0.0	POS POS POS POS POS POS POS POS	0 0 0 0 0 0 0 0	0.33333 0.33333 0 0 0 0 0 0	0.66667 0.66667 1 1 1 1 1 1	0.96	0.04	0.00
	ch00_H_18_t1.tif ch00_H_18_t1.tif ch00_H_13_t1.tif ch00_H_13_t1.tif ch00_H_8_t1.tif ch00_H_8_t1.tif ch00_H_3_t1.tif ch00_H_3_t1.tif	ch00 ch00 ch00 ch00 ch00 ch00 ch00 ch00	H H H H H H H H	18 18 13 13 8 8 3 3	t1.tif t1.tif t1.tif t1.tif t1.tif t1.tif t1.tif t1.tif	-6.4815 -6.4815 -6 -6 -5.4815 -5.4815 -5 -5	IACS-100122-000-1	SING	0.0 0.0 0.0 0.0 0.0 0.0 0.0 0.0	0.0 0.0 0.0 0.0 0.0 0.0 0.0 0.0	0.0 0.0 0.0 0.0 0.0 0.0 0.0 0.0	NEG NEG POS POS POS POS POS POS	0 0 0 0 0.16667 0 0 0	0.83333 0.66667 0 0 0 0 0 0	0.16667 0.33333 1 1 0.83333 1 1 1	0.88	0.10	0.01
	ch00_B_20_t1.tif ch00_B_20_t1.tif ch00_B_15_t1.tif ch00_B_15_t1.tif ch00_B_10_t1.tif ch00_B_10_t1.tif ch00_B_5_t1.tif ch00_B_5_t1.tif	ch00 ch00 ch00 ch00 ch00 ch00 ch00 ch00	B B B B B B B B	20 20 15 15 10 10 5 5	t1.tif t1.tif t1.tif t1.tif t1.tif t1.tif t1.tif t1.tif	-6.4815 -6.4815 -6 -6 -5.4815 -5.4815 -5 -5	IACS-100269-000-1	SING	0.0 0.0 0.0 0.0 0.0 0.0 0.0 0.0	0.0 0.0 0.0 0.0 0.0 0.0 0.0 0.0	0.0 0.0 0.0 0.0 0.0 0.0 0.0 0.0	NEG NEG NEG NEG POS POS MEDIA POS	0 0 0 0 0.16667 0 1 0	0.83333 1 0.83333 0.66667 0 0.16667 0 0	0.16667 0 0.16667 0.33333 0.83333 0.83333 0 1	0.50	0.43	0.04
	ch00_J_19_t1.tif ch00_J_19_t1.tif ch00_J_14_t1.tif ch00_J_14_t1.tif ch00_J_9_t1.tif ch00_J_9_t1.tif ch00_J_4_t1.tif ch00_J_4_t1.tif	ch00 ch00 ch00 ch00 ch00 ch00 ch00 ch00	J J J J J J J J	19 19 14 14 9 9 4 4	t1.tif t1.tif t1.tif t1.tif t1.tif t1.tif t1.tif t1.tif	-6.4815 -6.4815 -6 -6 -5.4815 -5.4815 -5 -5	IACS-100314-000-2	SING	0.0 0.0 0.0 0.0 0.0 0.0 0.0 0.0	0.0 0.0 0.0 0.0 0.0 0.0 0.0 0.0	0.0 0.0 0.0 0.0 0.0 0.0 0.0 0.0	NEG NEG NEG NEG NEG NEG NEG NEG	0 0 0 0 0 0 0 0	1 1 1 0.83333 1 0.83333 1 0.83333	0 0 0 0.16667 0 0.16667 0 0.16667	0.01	0.99	0.00
	ch00_D_20_t1.tif ch00_D_20_t1.tif ch00_D_15_t1.tif ch00_D_15_t1.tif ch00_D_10_t1.tif ch00_D_10_t1.tif ch00_D_5_t1.tif ch00_D_5_t1.tif	ch00 ch00 ch00 ch00 ch00 ch00 ch00 ch00	D D D D D D D D	20 20 15 15 10 10 5 5	t1.tif t1.tif t1.tif t1.tif t1.tif t1.tif t1.tif t1.tif	-6.4815 -6.4815 -6 -6 -5.4815 -5.4815 -5 -5	IACS-100337-000-2	SING	0.0 0.0 0.0 0.0 0.0 0.0 0.0 0.0	0.0 0.0 0.0 0.0 0.0 0.0 0.0 0.0	0.0 0.0 0.0 0.0 0.0 0.0 0.0 0.0	POS MEDIA POS POS POS MEDIA MEDIA POS	0 1 0 0.16667 0.33333 1 0.83333 0.16667	0 0 0 0 0 0 0 0	1 0 1 0.83333 0.66667 0 0.16667 0.83333	0.75	-0.00	0.25
	ch00_F_20_t1.tif ch00_F_20_t1.tif ch00_F_15_t1.tif ch00_F_15_t1.tif ch00_F_10_t1.tif ch00_F_10_t1.tif ch00_F_5_t1.tif ch00_F_5_t1.tif	ch00 ch00 ch00 ch00 ch00 ch00 ch00 ch00	F F F F F F F F	20 20 15 15 10 10 5 5	t1.tif t1.tif t1.tif t1.tif t1.tif t1.tif t1.tif t1.tif	-6.4815 -6.4815 -6 -6 -5.4815 -5.4815 -5 -5	IACS-100645-000-2	SING	0.0 0.0 0.0 0.0 0.0 0.0 0.0 0.0	0.0 0.0 0.0 0.0 0.0 0.0 0.0 0.0	0.0 0.0 0.0 0.0 0.0 0.0 0.0 0.0	NEG NEG NEG NEG NEG NEG POS POS	0 0 0 0 0 0 0 0	0.83333 0.83333 1 1 0.50000 0.83333 0 0	0.16667 0.16667 0 0 0.50000 0.16667 1 1	0.35	0.65	-0.00
	ch00_F_19_t1.tif ch00_F_19_t1.tif ch00_F_14_t1.tif ch00_F_14_t1.tif ch00_F_9_t1.tif ch00_F_9_t1.tif ch00_F_4_t1.tif ch00_F_4_t1.tif	ch00 ch00 ch00 ch00 ch00 ch00 ch00 ch00	F F F F F F F F	19 19 14 14 9 9 4 4	t1.tif t1.tif t1.tif t1.tif t1.tif t1.tif t1.tif t1.tif	-6.4815 -6.4815 -6 -6 -5.4815 -5.4815 -5 -5	IACS-100753-000-2	SING	0.0 0.0 0.0 0.0 0.0 0.0 0.0 0.0	0.0 0.0 0.0 0.0 0.0 0.0 0.0 0.0	0.0 0.0 0.0 0.0 0.0 0.0 0.0 0.0	POS POS POS POS POS POS POS MEDIA	0 0 0 0.33333 0 0.16667 0 1	0 0 0 0 0 0 0 0	1 1 1 0.66667 1 0.83333 1 0	0.96	-0.00	0.03
	ch00_G_19_t1.tif ch00_G_19_t1.tif ch00_G_14_t1.tif ch00_G_14_t1.tif ch00_G_9_t1.tif ch00_G_9_t1.tif ch00_G_4_t1.tif ch00_G_4_t1.tif	ch00 ch00 ch00 ch00 ch00 ch00 ch00 ch00	G G G G G G G G	19 19 14 14 9 9 4 4	t1.tif t1.tif t1.tif t1.tif t1.tif t1.tif t1.tif t1.tif	-6.4815 -6.4815 -6 -6 -5.4815 -5.4815 -5 -5	IACS-100795-000-2	SING	0.0 0.0 0.0 0.0 0.0 0.0 0.0 0.0	0.0 0.0 0.0 0.0 0.0 0.0 0.0 0.0	0.0 0.0 0.0 0.0 0.0 0.0 0.0 0.0	POS POS POS POS POS MEDIA POS POS	0 0 0 0 0 1 0.14286 0	0 0 0 0 0 0 0 0	1 1 1 1 1 0 0.85714 1	0.97	0.00	0.03
	ch00_E_20_t1.tif ch00_E_20_t1.tif ch00_E_15_t1.tif ch00_E_15_t1.tif ch00_E_10_t1.tif ch00_E_10_t1.tif ch00_E_5_t1.tif ch00_E_5_t1.tif	ch00 ch00 ch00 ch00 ch00 ch00 ch00 ch00	E E E E E E E E	20 20 15 15 10 10 5 5	t1.tif t1.tif t1.tif t1.tif t1.tif t1.tif t1.tif t1.tif	-6.4815 -6.4815 -6 -6 -5.4815 -5.4815 -5 -5	IACS-101190-000-2	SING	0.0 0.0 0.0 0.0 0.0 0.0 0.0 0.0	0.0 0.0 0.0 0.0 0.0 0.0 0.0 0.0	0.0 0.0 0.0 0.0 0.0 0.0 0.0 0.0	POS POS POS POS POS POS POS POS	0.16667 0 0 0.16667 0.16667 0 0 0	0 0 0 0 0 0 0 0	0.83333 1 1 0.83333 0.83333 1 1 1	0.99	-0.00	0.01
	ch00_N_19_t1.tif ch00_N_19_t1.tif ch00_N_14_t1.tif ch00_N_14_t1.tif ch00_N_9_t1.tif ch00_N_9_t1.tif ch00_N_4_t1.tif ch00_N_4_t1.tif	ch00 ch00 ch00 ch00 ch00 ch00 ch00 ch00	N N N N N N N N	19 19 14 14 9 9 4 4	t1.tif t1.tif t1.tif t1.tif t1.tif t1.tif t1.tif t1.tif	-6.4815 -6.4815 -6 -6 -5.4815 -5.4815 -5 -5	IACS-101205-000-2	SING	0.0 0.0 0.0 0.0 0.0 0.0 0.0 0.0	0.0 0.0 0.0 0.0 0.0 0.0 0.0 0.0	0.0 0.0 0.0 0.0 0.0 0.0 0.0 0.0	POS POS POS POS POS POS POS POS	0 0 0.16667 0 0 0 0 0.16667	0.50000 0.33333 0 0 0 0 0 0	0.50000 0.66667 0.83333 1 1 1 1 0.83333	0.88	0.05	0.01
	ch00_C_20_t1.tif ch00_C_20_t1.tif ch00_C_15_t1.tif ch00_C_15_t1.tif ch00_C_10_t1.tif ch00_C_10_t1.tif ch00_C_5_t1.tif ch00_C_5_t1.tif	ch00 ch00 ch00 ch00 ch00 ch00 ch00 ch00	C C C C C C C C	20 20 15 15 10 10 5 5	t1.tif t1.tif t1.tif t1.tif t1.tif t1.tif t1.tif t1.tif	-6.4815 -6.4815 -6 -6 -5.4815 -5.4815 -5 -5	IACS-101235-000-2	SING	0.0 0.0 0.0 0.0 0.0 0.0 0.0 0.0	0.0 0.0 0.0 0.0 0.0 0.0 0.0 0.0	0.0 0.0 0.0 0.0 0.0 0.0 0.0 0.0	NEG NEG NEG NEG POS NEG POS MEDIA	0 0 0 0 0 0 0 0.50000	1 1 0.83333 0.83333 0.50000 0.50000 0 0	0 0 0.16667 0.16667 0.50000 0.50000 1 0.50000	0.32	0.60	0.02
	ch00_M_18_t1.tif ch00_M_18_t1.tif ch00_M_13_t1.tif ch00_M_13_t1.tif ch00_M_8_t1.tif ch00_M_8_t1.tif ch00_M_3_t1.tif ch00_M_3_t1.tif	ch00 ch00 ch00 ch00 ch00 ch00 ch00 ch00	M M M M M M M M	18 18 13 13 8 8 3 3	t1.tif t1.tif t1.tif t1.tif t1.tif t1.tif t1.tif t1.tif	-6.4815 -6.4815 -6 -6 -5.4815 -5.4815 -5 -5	IACS-101519-000-2	SING	0.0 0.0 0.0 0.0 0.0 0.0 0.0 0.0	0.0 0.0 0.0 0.0 0.0 0.0 0.0 0.0	0.0 0.0 0.0 0.0 0.0 0.0 0.0 0.0	NEG NEG NEG NEG NEG NEG NEG NEG	0 0 0 0 0 0 0 0	1 0.83333 1 0.83333 1 1 1 1	0 0.16667 0 0.16667 0 0 0 0	0.01	0.99	-0.00
	ch00_L_19_t1.tif ch00_L_19_t1.tif ch00_L_14_t1.tif ch00_L_14_t1.tif ch00_L_9_t1.tif ch00_L_9_t1.tif ch00_L_4_t1.tif ch00_L_4_t1.tif	ch00 ch00 ch00 ch00 ch00 ch00 ch00 ch00	L L L L L L L L	19 19 14 14 9 9 4 4	t1.tif t1.tif t1.tif t1.tif t1.tif t1.tif t1.tif t1.tif	-6.4815 -6.4815 -6 -6 -5.4815 -5.4815 -5 -5	IACS-101545-000-3	SING	0.0 0.0 0.0 0.0 0.0 0.0 0.0 0.0	0.0 0.0 0.0 0.0 0.0 0.0 0.0 0.0	0.0 0.0 0.0 0.0 0.0 0.0 0.0 0.0	NEG NEG NEG NEG NEG POS POS POS	0 0 0 0 0 0 0 0	1 1 0.83333 0.83333 0.66667 0.50000 0 0	0 0 0.16667 0.16667 0.33333 0.50000 1 1	0.36	0.64	0.00
	ch00_M_19_t1.tif ch00_M_19_t1.tif ch00_M_14_t1.tif ch00_M_14_t1.tif ch00_M_9_t1.tif ch00_M_9_t1.tif ch00_M_4_t1.tif ch00_M_4_t1.tif	ch00 ch00 ch00 ch00 ch00 ch00 ch00 ch00	M M M M M M M M	19 19 14 14 9 9 4 4	t1.tif t1.tif t1.tif t1.tif t1.tif t1.tif t1.tif t1.tif	-6.4815 -6.4815 -6 -6 -5.4815 -5.4815 -5 -5	IACS-101576-000-2	SING	0.0 0.0 0.0 0.0 0.0 0.0 0.0 0.0	0.0 0.0 0.0 0.0 0.0 0.0 0.0 0.0	0.0 0.0 0.0 0.0 0.0 0.0 0.0 0.0	POS POS POS POS POS POS POS POS	0 0.16667 0 0 0 0.33333 0 0.33333	0 0 0 0 0 0 0 0	1 0.83333 1 1 1 0.66667 1 0.66667	0.98	0.00	0.02
	ch00_K_18_t1.tif ch00_K_18_t1.tif ch00_K_13_t1.tif ch00_K_13_t1.tif ch00_K_8_t1.tif ch00_K_8_t1.tif ch00_K_3_t1.tif ch00_K_3_t1.tif	ch00 ch00 ch00 ch00 ch00 ch00 ch00 ch00	K K K K K K K K	18 18 13 13 8 8 3 3	t1.tif t1.tif t1.tif t1.tif t1.tif t1.tif t1.tif t1.tif	-6.4815 -6.4815 -6 -6 -5.4815 -5.4815 -5 -5	IACS-101901-000-1	SING	0.0 0.0 0.0 0.0 0.0 0.0 0.0 0.0	0.0 0.0 0.0 0.0 0.0 0.0 0.0 0.0	0.0 0.0 0.0 0.0 0.0 0.0 0.0 0.0	NEG NEG POS NEG NEG POS POS POS	0 0 0 0 0 0 0 0	0.83333 1 0.33333 0.66667 0.50000 0 0 0	0.16667 0 0.66667 0.33333 0.50000 1 1 1	0.56	0.44	-0.00
	ch00_L_18_t1.tif ch00_L_18_t1.tif ch00_L_13_t1.tif ch00_L_13_t1.tif ch00_L_8_t1.tif ch00_L_8_t1.tif ch00_L_3_t1.tif ch00_L_3_t1.tif	ch00 ch00 ch00 ch00 ch00 ch00 ch00 ch00	L L L L L L L L	18 18 13 13 8 8 3 3	t1.tif t1.tif t1.tif t1.tif t1.tif t1.tif t1.tif t1.tif	-6.4815 -6.4815 -6 -6 -5.4815 -5.4815 -5 -5	IACS-101902-000-1	SING	0.0 0.0 0.0 0.0 0.0 0.0 0.0 0.0	0.0 0.0 0.0 0.0 0.0 0.0 0.0 0.0	0.0 0.0 0.0 0.0 0.0 0.0 0.0 0.0	NEG NEG NEG NEG NEG POS POS POS	0 0 0 0 0 0 0 0	1 0.83333 0.50000 0.83333 0.83333 0.33333 0 0.33333	0 0.16667 0.50000 0.16667 0.16667 0.66667 1 0.66667	0.42	0.58	0.00
	ch00_N_18_t1.tif ch00_P_18_t1.tif ch00_N_18_t1.tif ch00_P_18_t1.tif ch00_N_13_t1.tif ch00_P_13_t1.tif ch00_P_13_t1.tif ch00_N_13_t1.tif ch00_N_8_t1.tif ch00_P_8_t1.tif ch00_N_8_t1.tif ch00_P_8_t1.tif ch00_N_3_t1.tif ch00_N_3_t1.tif ch00_P_3_t1.tif ch00_P_3_t1.tif	ch00 ch00 ch00 ch00 ch00 ch00 ch00 ch00 ch00 ch00 ch00 ch00 ch00 ch00 ch00 ch00	N P N P N P P N N P N P N N P P	18 18 18 18 13 13 13 13 8 8 8 8 3 3 3 3	t1.tif t1.tif t1.tif t1.tif t1.tif t1.tif t1.tif t1.tif t1.tif t1.tif t1.tif t1.tif t1.tif t1.tif t1.tif t1.tif	-6.4815 -6.4815 -6.4815 -6.4815 -6 -6 -6 -6 -5.4815 -5.4815 -5.4815 -5.4815 -5 -5 -5 -5	IACS-101903-000-1	SING	0.0 0.0 0.0 0.0 0.0 0.0 0.0 0.0 0.0 0.0 0.0 0.0 0.0 0.0 0.0 0.0	0.0 0.0 0.0 0.0 0.0 0.0 0.0 0.0 0.0 0.0 0.0 0.0 0.0 0.0 0.0 0.0	0.0 0.0 0.0 0.0 0.0 0.0 0.0 0.0 0.0 0.0 0.0 0.0 0.0 0.0 0.0 0.0	NEG NEG NEG NEG NEG NEG NEG NEG NEG NEG NEG NEG NEG NEG NEG NEG	0 0 0 0 0 0 0 0 0 0 0 0 0 0 0 0	1 1 1 1 0.83333 1 1 0.83333 0.83333 0.83333 0.83333 1 0.83333 0.50000 0.66667 1	0 0 0 0 0.16667 0 0 0.16667 0.16667 0.16667 0.16667 0 0.16667 0.50000 0.33333 0	0.11	0.89	0.00
	ch00_C_19_t1.tif ch00_C_19_t1.tif ch00_C_14_t1.tif ch00_C_14_t1.tif ch00_C_9_t1.tif ch00_C_9_t1.tif ch00_C_4_t1.tif ch00_C_4_t1.tif	ch00 ch00 ch00 ch00 ch00 ch00 ch00 ch00	C C C C C C C C	19 19 14 14 9 9 4 4	t1.tif t1.tif t1.tif t1.tif t1.tif t1.tif t1.tif t1.tif	-6.4815 -6.4815 -6 -6 -5.4815 -5.4815 -5 -5	IACS-101904-000-1	SING	0.0 0.0 0.0 0.0 0.0 0.0 0.0 0.0	0.0 0.0 0.0 0.0 0.0 0.0 0.0 0.0	0.0 0.0 0.0 0.0 0.0 0.0 0.0 0.0	NEG NEG NEG NEG POS NEG POS POS	0 0 0 0 0 0 0 0	1 1 0.83333 1 0.33333 0.50000 0.50000 0	0 0 0.16667 0 0.66667 0.50000 0.50000 1	0.32	0.68	-0.00
	ch00_I_18_t1.tif ch00_I_18_t1.tif ch00_I_13_t1.tif ch00_I_13_t1.tif ch00_I_8_t1.tif ch00_I_8_t1.tif ch00_I_3_t1.tif ch00_I_3_t1.tif	ch00 ch00 ch00 ch00 ch00 ch00 ch00 ch00	I I I I I I I I	18 18 13 13 8 8 3 3	t1.tif t1.tif t1.tif t1.tif t1.tif t1.tif t1.tif t1.tif	-6.4815 -6.4815 -6 -6 -5.4815 -5.4815 -5 -5	IACS-101905-000-1	SING	0.0 0.0 0.0 0.0 0.0 0.0 0.0 0.0	0.0 0.0 0.0 0.0 0.0 0.0 0.0 0.0	0.0 0.0 0.0 0.0 0.0 0.0 0.0 0.0	POS MEDIA POS POS POS POS POS POS	0.16667 0.83333 0 0 0 0 0 0	0 0 0 0 0 0 0 0	0.83333 0.16667 1 1 1 1 1 1	0.96	-0.00	0.04
	ch00_A_20_t1.tif ch00_A_20_t1.tif ch00_A_15_t1.tif ch00_A_15_t1.tif ch00_A_10_t1.tif ch00_A_10_t1.tif ch00_A_5_t1.tif ch00_A_5_t1.tif	ch00 ch00 ch00 ch00 ch00 ch00 ch00 ch00	A A A A A A A A	20 20 15 15 10 10 5 5	t1.tif t1.tif t1.tif t1.tif t1.tif t1.tif t1.tif t1.tif	-6.4815 -6.4815 -6 -6 -5.4815 -5.4815 -5 -5	IACS-101906-000-1	SING	0.0 0.0 0.0 0.0 0.0 0.0 0.0 0.0	0.0 0.0 0.0 0.0 0.0 0.0 0.0 0.0	0.0 0.0 0.0 0.0 0.0 0.0 0.0 0.0	NEG NEG NEG POS MEDIA POS POS POS	0 0 0 0.16667 0.66667 0 0.33333 0.33333	0.66667 1 0.66667 0.16667 0 0 0 0	0.33333 0 0.33333 0.66667 0.33333 1 0.66667 0.66667	0.47	0.27	0.17
	ch00_O_20_t1.tif ch00_O_20_t1.tif ch00_O_15_t1.tif ch00_O_15_t1.tif ch00_O_10_t1.tif ch00_O_10_t1.tif ch00_O_5_t1.tif ch00_O_5_t1.tif	ch00 ch00 ch00 ch00 ch00 ch00 ch00 ch00	O O O O O O O O	20 20 15 15 10 10 5 5	t1.tif t1.tif t1.tif t1.tif t1.tif t1.tif t1.tif t1.tif	-6.4815 -6.4815 -6 -6 -5.4815 -5.4815 -5 -5	IACS-101907-000-1	SING	0.0 0.0 0.0 0.0 0.0 0.0 0.0 0.0	0.0 0.0 0.0 0.0 0.0 0.0 0.0 0.0	0.0 0.0 0.0 0.0 0.0 0.0 0.0 0.0	NEG NEG NEG NEG NEG NEG NEG NEG	0 0 0 0 0 0 0 0	1 0.83333 1 1 1 1 1 1	0 0.16667 0 0 0 0 0 0	0.01	0.99	0.00

## Sheet: T12 QC
ConfusionMatrix	BalancedAccuracy	BalancedErrorRate	Informedness
Actual\Pred.	media	neg	pos	0.916667	0.0833333	0.833333
media	16	0	0
neg	2	14	0
pos	2	0	14

## Sheet: T12 DRC
Conc1 vs. POS, Fit_Concentration vs. Fit_Response_Pos	File_Name	Channel	Row	Col	Field	Conc1	Cmpd1	Func	RepNum	TimePoint	CellLine	knnobject	MEDIA	NEG	POS	AUC_POS	AUC_NEG	AUC_MEDIA
	ch00_E_21_t1.tif ch00_E_21_t1.tif ch00_E_16_t1.tif ch00_E_16_t1.tif ch00_E_11_t1.tif ch00_E_11_t1.tif ch00_E_6_t1.tif ch00_E_6_t1.tif	ch00 ch00 ch00 ch00 ch00 ch00 ch00 ch00	E E E E E E E E	21 21 16 16 11 11 6 6	t1.tif t1.tif t1.tif t1.tif t1.tif t1.tif t1.tif t1.tif	-6.4815 -6.4815 -6 -6 -5.4815 -5.4815 -5 -5	IACS-000044-000-1	SING	0.0 0.0 0.0 0.0 0.0 0.0 0.0 0.0	0.0 0.0 0.0 0.0 0.0 0.0 0.0 0.0	0.0 0.0 0.0 0.0 0.0 0.0 0.0 0.0	POS POS POS POS POS POS POS POS	0 0 0 0 0 0 0 0	0 0 0 0 0 0 0 0	1 1 1 1 1 1 1 1	1.00	0.00	0.00
	ch00_N_21_t1.tif ch00_N_21_t1.tif ch00_N_16_t1.tif ch00_N_16_t1.tif ch00_N_11_t1.tif ch00_N_11_t1.tif ch00_N_6_t1.tif ch00_N_6_t1.tif	ch00 ch00 ch00 ch00 ch00 ch00 ch00 ch00	N N N N N N N N	21 21 16 16 11 11 6 6	t1.tif t1.tif t1.tif t1.tif t1.tif t1.tif t1.tif t1.tif	-6.4815 -6.4815 -6 -6 -5.4815 -5.4815 -5 -5	IACS-000081-000-1	SING	0.0 0.0 0.0 0.0 0.0 0.0 0.0 0.0	0.0 0.0 0.0 0.0 0.0 0.0 0.0 0.0	0.0 0.0 0.0 0.0 0.0 0.0 0.0 0.0	NEG NEG NEG NEG NEG NEG NEG NEG	0 0 0 0 0 0 0 0	1 1 1 0.83333 0.83333 1 1 1	0 0 0 0.16667 0.16667 0 0 0	0.01	0.99	0.00
	ch00_A_21_t1.tif ch00_A_21_t1.tif ch00_A_16_t1.tif ch00_A_16_t1.tif ch00_A_11_t1.tif ch00_A_11_t1.tif ch00_A_6_t1.tif ch00_A_6_t1.tif	ch00 ch00 ch00 ch00 ch00 ch00 ch00 ch00	A A A A A A A A	21 21 16 16 11 11 6 6	t1.tif t1.tif t1.tif t1.tif t1.tif t1.tif t1.tif t1.tif	-6.4815 -6.4815 -6 -6 -5.4815 -5.4815 -5 -5	IACS-000096-000-1	SING	0.0 0.0 0.0 0.0 0.0 0.0 0.0 0.0	0.0 0.0 0.0 0.0 0.0 0.0 0.0 0.0	0.0 0.0 0.0 0.0 0.0 0.0 0.0 0.0	NEG NEG NEG NEG POS NEG POS NEG	0 0 0 0 0 0 0 0	1 1 0.83333 1 0.33333 0.83333 0.50000 0.83333	0 0 0.16667 0 0.66667 0.16667 0.50000 0.16667	0.13	0.87	0.00
	ch00_D_21_t1.tif ch00_D_21_t1.tif ch00_D_16_t1.tif ch00_D_16_t1.tif ch00_D_11_t1.tif ch00_D_11_t1.tif ch00_D_6_t1.tif ch00_D_6_t1.tif	ch00 ch00 ch00 ch00 ch00 ch00 ch00 ch00	D D D D D D D D	21 21 16 16 11 11 6 6	t1.tif t1.tif t1.tif t1.tif t1.tif t1.tif t1.tif t1.tif	-6.4815 -6.4815 -6 -6 -5.4815 -5.4815 -5 -5	IACS-000991-000-2	SING	0.0 0.0 0.0 0.0 0.0 0.0 0.0 0.0	0.0 0.0 0.0 0.0 0.0 0.0 0.0 0.0	0.0 0.0 0.0 0.0 0.0 0.0 0.0 0.0	POS POS POS POS POS POS POS POS	0 0 0 0 0 0 0 0	0 0 0 0 0 0 0 0	1 1 1 1 1 1 1 1	1.00	0.00	-0.00
	ch00_J_18_t1.tif ch00_J_18_t1.tif ch00_J_13_t1.tif ch00_J_13_t1.tif ch00_J_8_t1.tif ch00_J_8_t1.tif ch00_J_3_t1.tif ch00_J_3_t1.tif	ch00 ch00 ch00 ch00 ch00 ch00 ch00 ch00	J J J J J J J J	18 18 13 13 8 8 3 3	t1.tif t1.tif t1.tif t1.tif t1.tif t1.tif t1.tif t1.tif	-6.4815 -6.4815 -6 -6 -5.4815 -5.4815 -5 -5	IACS-000997-000-3	SING	0.0 0.0 0.0 0.0 0.0 0.0 0.0 0.0	0.0 0.0 0.0 0.0 0.0 0.0 0.0 0.0	0.0 0.0 0.0 0.0 0.0 0.0 0.0 0.0	POS POS POS POS POS POS POS POS	0 0 0.33333 0.33333 0 0 0 0.16667	0 0 0 0 0 0 0 0	1 1 0.66667 0.66667 1 1 1 0.83333	0.93	-0.00	0.07
	ch00_B_19_t1.tif ch00_B_19_t1.tif ch00_B_14_t1.tif ch00_B_14_t1.tif ch00_B_9_t1.tif ch00_B_9_t1.tif ch00_B_4_t1.tif ch00_B_4_t1.tif	ch00 ch00 ch00 ch00 ch00 ch00 ch00 ch00	B B B B B B B B	19 19 14 14 9 9 4 4	t1.tif t1.tif t1.tif t1.tif t1.tif t1.tif t1.tif t1.tif	-6.4815 -6.4815 -6 -6 -5.4815 -5.4815 -5 -5	IACS-001168-000-3	SING	0.0 0.0 0.0 0.0 0.0 0.0 0.0 0.0	0.0 0.0 0.0 0.0 0.0 0.0 0.0 0.0	0.0 0.0 0.0 0.0 0.0 0.0 0.0 0.0	POS POS POS POS POS POS MEDIA POS	0 0 0 0 0.16667 0.16667 1 0.33333	0.33333 0.33333 0 0 0 0 0 0	0.66667 0.66667 1 1 0.83333 0.83333 0 0.66667	0.83	0.04	0.14
	ch00_O_18_t1.tif ch00_O_18_t1.tif ch00_O_13_t1.tif ch00_O_13_t1.tif ch00_O_8_t1.tif ch00_O_8_t1.tif ch00_O_3_t1.tif ch00_O_3_t1.tif	ch00 ch00 ch00 ch00 ch00 ch00 ch00 ch00	O O O O O O O O	18 18 13 13 8 8 3 3	t1.tif t1.tif t1.tif t1.tif t1.tif t1.tif t1.tif t1.tif	-6.4815 -6.4815 -6 -6 -5.4815 -5.4815 -5 -5	IACS-001202-000-2	SING	0.0 0.0 0.0 0.0 0.0 0.0 0.0 0.0	0.0 0.0 0.0 0.0 0.0 0.0 0.0 0.0	0.0 0.0 0.0 0.0 0.0 0.0 0.0 0.0	NEG NEG POS NEG POS POS POS POS	0 0 0 0 0 0 0.33333 0	1 0.66667 0.16667 1 0 0 0 0	0 0.33333 0.83333 0 1 1 0.66667 1	0.71	0.28	0.01
	ch00_A_18_t1.tif ch00_A_18_t1.tif ch00_A_13_t1.tif ch00_A_13_t1.tif ch00_A_8_t1.tif ch00_A_8_t1.tif ch00_A_3_t1.tif ch00_A_3_t1.tif	ch00 ch00 ch00 ch00 ch00 ch00 ch00 ch00	A A A A A A A A	18 18 13 13 8 8 3 3	t1.tif t1.tif t1.tif t1.tif t1.tif t1.tif t1.tif t1.tif	-6.4815 -6.4815 -6 -6 -5.4815 -5.4815 -5 -5	IACS-003590-000-1	SING	0.0 0.0 0.0 0.0 0.0 0.0 0.0 0.0	0.0 0.0 0.0 0.0 0.0 0.0 0.0 0.0	0.0 0.0 0.0 0.0 0.0 0.0 0.0 0.0	NEG NEG NEG NEG NEG NEG NEG NEG	0 0 0 0 0 0 0 0	1 1 0.66667 1 0.66667 1 1 1	0 0 0.33333 0 0.33333 0 0 0	0.02	0.98	-0.00
	ch00_B_18_t1.tif ch00_B_18_t1.tif ch00_B_13_t1.tif ch00_B_13_t1.tif ch00_B_8_t1.tif ch00_B_8_t1.tif ch00_B_3_t1.tif ch00_B_3_t1.tif	ch00 ch00 ch00 ch00 ch00 ch00 ch00 ch00	B B B B B B B B	18 18 13 13 8 8 3 3	t1.tif t1.tif t1.tif t1.tif t1.tif t1.tif t1.tif t1.tif	-6.4815 -6.4815 -6 -6 -5.4815 -5.4815 -5 -5	IACS-003591-000-1	SING	0.0 0.0 0.0 0.0 0.0 0.0 0.0 0.0	0.0 0.0 0.0 0.0 0.0 0.0 0.0 0.0	0.0 0.0 0.0 0.0 0.0 0.0 0.0 0.0	NEG POS NEG NEG NEG NEG NEG NEG	0 0 0 0 0 0 0 0	0.50000 0.33333 1 1 1 0.83333 1 1	0.50000 0.66667 0 0 0 0.16667 0 0	0.09	0.91	0.00
	ch00_C_18_t1.tif ch00_C_18_t1.tif ch00_C_13_t1.tif ch00_C_13_t1.tif ch00_C_8_t1.tif ch00_C_8_t1.tif ch00_C_3_t1.tif ch00_C_3_t1.tif	ch00 ch00 ch00 ch00 ch00 ch00 ch00 ch00	C C C C C C C C	18 18 13 13 8 8 3 3	t1.tif t1.tif t1.tif t1.tif t1.tif t1.tif t1.tif t1.tif	-6.4815 -6.4815 -6 -6 -5.4815 -5.4815 -5 -5	IACS-003592-000-1	SING	0.0 0.0 0.0 0.0 0.0 0.0 0.0 0.0	0.0 0.0 0.0 0.0 0.0 0.0 0.0 0.0	0.0 0.0 0.0 0.0 0.0 0.0 0.0 0.0	NEG NEG NEG NEG NEG NEG NEG NEG	0 0 0 0 0 0 0 0	1 1 1 1 1 1 1 1	0 0 0 0 0 0 0 0	-0.00	1.00	-0.00
	ch00_D_18_t1.tif ch00_D_18_t1.tif ch00_D_13_t1.tif ch00_D_13_t1.tif ch00_D_8_t1.tif ch00_D_8_t1.tif ch00_D_3_t1.tif ch00_D_3_t1.tif	ch00 ch00 ch00 ch00 ch00 ch00 ch00 ch00	D D D D D D D D	18 18 13 13 8 8 3 3	t1.tif t1.tif t1.tif t1.tif t1.tif t1.tif t1.tif t1.tif	-6.4815 -6.4815 -6 -6 -5.4815 -5.4815 -5 -5	IACS-003593-000-1	SING	0.0 0.0 0.0 0.0 0.0 0.0 0.0 0.0	0.0 0.0 0.0 0.0 0.0 0.0 0.0 0.0	0.0 0.0 0.0 0.0 0.0 0.0 0.0 0.0	NEG NEG NEG NEG NEG NEG NEG NEG	0 0 0 0 0 0 0 0	1 1 1 1 1 1 1 1	0 0 0 0 0 0 0 0	-0.00	1.00	0.00
	ch00_E_18_t1.tif ch00_E_18_t1.tif ch00_E_13_t1.tif ch00_E_13_t1.tif ch00_E_8_t1.tif ch00_E_8_t1.tif ch00_E_3_t1.tif ch00_E_3_t1.tif	ch00 ch00 ch00 ch00 ch00 ch00 ch00 ch00	E E E E E E E E	18 18 13 13 8 8 3 3	t1.tif t1.tif t1.tif t1.tif t1.tif t1.tif t1.tif t1.tif	-6.4815 -6.4815 -6 -6 -5.4815 -5.4815 -5 -5	IACS-003594-001-1	SING	0.0 0.0 0.0 0.0 0.0 0.0 0.0 0.0	0.0 0.0 0.0 0.0 0.0 0.0 0.0 0.0	0.0 0.0 0.0 0.0 0.0 0.0 0.0 0.0	NEG NEG NEG NEG NEG NEG NEG NEG	0 0 0 0 0 0 0 0	0.83333 1 1 1 1 1 1 1	0.16667 0 0 0 0 0 0 0	0.01	0.99	0.00
	ch00_F_18_t1.tif ch00_F_18_t1.tif ch00_F_13_t1.tif ch00_F_13_t1.tif ch00_F_8_t1.tif ch00_F_8_t1.tif ch00_F_3_t1.tif ch00_F_3_t1.tif	ch00 ch00 ch00 ch00 ch00 ch00 ch00 ch00	F F F F F F F F	18 18 13 13 8 8 3 3	t1.tif t1.tif t1.tif t1.tif t1.tif t1.tif t1.tif t1.tif	-6.4815 -6.4815 -6 -6 -5.4815 -5.4815 -5 -5	IACS-003595-000-1	SING	0.0 0.0 0.0 0.0 0.0 0.0 0.0 0.0	0.0 0.0 0.0 0.0 0.0 0.0 0.0 0.0	0.0 0.0 0.0 0.0 0.0 0.0 0.0 0.0	NEG NEG NEG NEG NEG NEG POS POS	0 0 0 0 0 0 0 0	1 1 1 1 1 1 0 0	0 0 0 0 0 0 1 1	0.13	0.87	0.00
	ch00_G_18_t1.tif ch00_G_18_t1.tif ch00_G_13_t1.tif ch00_G_13_t1.tif ch00_G_8_t1.tif ch00_G_8_t1.tif ch00_G_3_t1.tif ch00_G_3_t1.tif	ch00 ch00 ch00 ch00 ch00 ch00 ch00 ch00	G G G G G G G G	18 18 13 13 8 8 3 3	t1.tif t1.tif t1.tif t1.tif t1.tif t1.tif t1.tif t1.tif	-6.4815 -6.4815 -6 -6 -5.4815 -5.4815 -5 -5	IACS-003596-001-1	SING	0.0 0.0 0.0 0.0 0.0 0.0 0.0 0.0	0.0 0.0 0.0 0.0 0.0 0.0 0.0 0.0	0.0 0.0 0.0 0.0 0.0 0.0 0.0 0.0	NEG NEG NEG NEG NEG NEG NEG NEG	0 0 0 0 0 0 0 0	0.83333 1 1 1 1 1 1 1	0.16667 0 0 0 0 0 0 0	0.01	0.99	0.00
	ch00_F_21_t1.tif ch00_F_21_t1.tif ch00_F_16_t1.tif ch00_F_16_t1.tif ch00_F_11_t1.tif ch00_F_11_t1.tif ch00_F_6_t1.tif ch00_F_6_t1.tif	ch00 ch00 ch00 ch00 ch00 ch00 ch00 ch00	F F F F F F F F	21 21 16 16 11 11 6 6	t1.tif t1.tif t1.tif t1.tif t1.tif t1.tif t1.tif t1.tif	-6.4815 -6.4815 -6 -6 -5.4815 -5.4815 -5 -5	IACS-003862-000-3	SING	0.0 0.0 0.0 0.0 0.0 0.0 0.0 0.0	0.0 0.0 0.0 0.0 0.0 0.0 0.0 0.0	0.0 0.0 0.0 0.0 0.0 0.0 0.0 0.0	NEG NEG NEG POS NEG NEG POS NEG	0 0 0 0 0 0 0 0	1 1 1 0.33333 0.83333 1 0.16667 1	0 0 0 0.66667 0.16667 0 0.83333 0	0.03	0.97	-0.00
	ch00_M_20_t1.tif ch00_M_20_t1.tif ch00_M_15_t1.tif ch00_M_15_t1.tif ch00_M_10_t1.tif ch00_M_10_t1.tif ch00_M_5_t1.tif ch00_M_5_t1.tif	ch00 ch00 ch00 ch00 ch00 ch00 ch00 ch00	M M M M M M M M	20 20 15 15 10 10 5 5	t1.tif t1.tif t1.tif t1.tif t1.tif t1.tif t1.tif t1.tif	-6.4815 -6.4815 -6 -6 -5.4815 -5.4815 -5 -5	IACS-004640-000-2	SING	0.0 0.0 0.0 0.0 0.0 0.0 0.0 0.0	0.0 0.0 0.0 0.0 0.0 0.0 0.0 0.0	0.0 0.0 0.0 0.0 0.0 0.0 0.0 0.0	POS NEG NEG NEG NEG NEG NEG NEG	0 0 0 0 0 0 0 0	0.33333 1 1 1 1 0.83333 0.66667 1	0.66667 0 0 0 0 0.16667 0.33333 0	0.02	0.98	-0.00
	ch00_N_20_t1.tif ch00_N_20_t1.tif ch00_N_15_t1.tif ch00_N_15_t1.tif ch00_N_10_t1.tif ch00_N_10_t1.tif ch00_N_5_t1.tif ch00_N_5_t1.tif	ch00 ch00 ch00 ch00 ch00 ch00 ch00 ch00	N N N N N N N N	20 20 15 15 10 10 5 5	t1.tif t1.tif t1.tif t1.tif t1.tif t1.tif t1.tif t1.tif	-6.4815 -6.4815 -6 -6 -5.4815 -5.4815 -5 -5	IACS-004641-000-1	SING	0.0 0.0 0.0 0.0 0.0 0.0 0.0 0.0	0.0 0.0 0.0 0.0 0.0 0.0 0.0 0.0	0.0 0.0 0.0 0.0 0.0 0.0 0.0 0.0	NEG NEG POS POS POS POS POS POS	0 0 0 0 0 0 0 0	1 1 0.33333 0 0.50000 0 0 0	0 0 0.66667 1 0.50000 1 1 1	0.71	0.29	0.00
	ch00_L_20_t1.tif ch00_L_20_t1.tif ch00_L_15_t1.tif ch00_L_15_t1.tif ch00_L_10_t1.tif ch00_L_10_t1.tif ch00_L_5_t1.tif ch00_L_5_t1.tif	ch00 ch00 ch00 ch00 ch00 ch00 ch00 ch00	L L L L L L L L	20 20 15 15 10 10 5 5	t1.tif t1.tif t1.tif t1.tif t1.tif t1.tif t1.tif t1.tif	-6.4815 -6.4815 -6 -6 -5.4815 -5.4815 -5 -5	IACS-004687-000-1	SING	0.0 0.0 0.0 0.0 0.0 0.0 0.0 0.0	0.0 0.0 0.0 0.0 0.0 0.0 0.0 0.0	0.0 0.0 0.0 0.0 0.0 0.0 0.0 0.0	NEG NEG NEG NEG NEG NEG NEG POS	0 0 0 0 0 0 0 0	1 1 1 0.83333 1 0.83333 1 0.16667	0 0 0 0.16667 0 0.16667 0 0.83333	0.03	0.97	-0.00
	ch00_G_21_t1.tif ch00_G_21_t1.tif ch00_G_16_t1.tif ch00_G_16_t1.tif ch00_G_11_t1.tif ch00_G_11_t1.tif ch00_G_6_t1.tif ch00_G_6_t1.tif	ch00 ch00 ch00 ch00 ch00 ch00 ch00 ch00	G G G G G G G G	21 21 16 16 11 11 6 6	t1.tif t1.tif t1.tif t1.tif t1.tif t1.tif t1.tif t1.tif	-6.4815 -6.4815 -6 -6 -5.4815 -5.4815 -5 -5	IACS-004888-000-1	SING	0.0 0.0 0.0 0.0 0.0 0.0 0.0 0.0	0.0 0.0 0.0 0.0 0.0 0.0 0.0 0.0	0.0 0.0 0.0 0.0 0.0 0.0 0.0 0.0	NEG NEG POS NEG NEG NEG NEG NEG	0 0 0 0 0 0 0 0	1 1 0.33333 1 1 1 1 1	0 0 0.66667 0 0 0 0 0	0.02	0.98	-0.00
	ch00_H_21_t1.tif ch00_H_21_t1.tif ch00_H_16_t1.tif ch00_H_16_t1.tif ch00_H_11_t1.tif ch00_H_11_t1.tif ch00_H_6_t1.tif ch00_H_6_t1.tif	ch00 ch00 ch00 ch00 ch00 ch00 ch00 ch00	H H H H H H H H	21 21 16 16 11 11 6 6	t1.tif t1.tif t1.tif t1.tif t1.tif t1.tif t1.tif t1.tif	-6.4815 -6.4815 -6 -6 -5.4815 -5.4815 -5 -5	IACS-005376-000-3	SING	0.0 0.0 0.0 0.0 0.0 0.0 0.0 0.0	0.0 0.0 0.0 0.0 0.0 0.0 0.0 0.0	0.0 0.0 0.0 0.0 0.0 0.0 0.0 0.0	POS POS POS POS POS POS POS POS	0 0 0 0 0 0 0 0	0 0 0 0 0 0 0 0	1 1 1 1 1 1 1 1	1.00	-0.00	0.00
	ch00_O_19_t1.tif ch00_O_19_t1.tif ch00_O_14_t1.tif ch00_O_14_t1.tif ch00_O_9_t1.tif ch00_O_9_t1.tif ch00_O_4_t1.tif ch00_O_4_t1.tif	ch00 ch00 ch00 ch00 ch00 ch00 ch00 ch00	O O O O O O O O	19 19 14 14 9 9 4 4	t1.tif t1.tif t1.tif t1.tif t1.tif t1.tif t1.tif t1.tif	-6.4815 -6.4815 -6 -6 -5.4815 -5.4815 -5 -5	IACS-005907-000-1	SING	0.0 0.0 0.0 0.0 0.0 0.0 0.0 0.0	0.0 0.0 0.0 0.0 0.0 0.0 0.0 0.0	0.0 0.0 0.0 0.0 0.0 0.0 0.0 0.0	NEG NEG MEDIA NEG NEG NEG NEG NEG	0 0 0.66667 0 0 0 0 0	1 1 0.33333 1 1 1 1 0.66667	0 0 0 0 0 0 0 0.33333	0.01	0.98	0.02
	ch00_I_20_t1.tif ch00_I_20_t1.tif ch00_I_15_t1.tif ch00_I_15_t1.tif ch00_I_10_t1.tif ch00_I_10_t1.tif ch00_I_5_t1.tif ch00_I_5_t1.tif	ch00 ch00 ch00 ch00 ch00 ch00 ch00 ch00	I I I I I I I I	20 20 15 15 10 10 5 5	t1.tif t1.tif t1.tif t1.tif t1.tif t1.tif t1.tif t1.tif	-6.4815 -6.4815 -6 -6 -5.4815 -5.4815 -5 -5	IACS-005908-000-1	SING	0.0 0.0 0.0 0.0 0.0 0.0 0.0 0.0	0.0 0.0 0.0 0.0 0.0 0.0 0.0 0.0	0.0 0.0 0.0 0.0 0.0 0.0 0.0 0.0	NEG NEG NEG POS NEG NEG POS POS	0 0 0 0 0 0 0 0	1 1 1 0.16667 1 1 0.50000 0.16667	0 0 0 0.83333 0 0 0.50000 0.83333	0.10	0.90	-0.00
	ch00_J_20_t1.tif ch00_J_20_t1.tif ch00_J_15_t1.tif ch00_J_15_t1.tif ch00_J_10_t1.tif ch00_J_10_t1.tif ch00_J_5_t1.tif ch00_J_5_t1.tif	ch00 ch00 ch00 ch00 ch00 ch00 ch00 ch00	J J J J J J J J	20 20 15 15 10 10 5 5	t1.tif t1.tif t1.tif t1.tif t1.tif t1.tif t1.tif t1.tif	-6.4815 -6.4815 -6 -6 -5.4815 -5.4815 -5 -5	IACS-005909-000-1	SING	0.0 0.0 0.0 0.0 0.0 0.0 0.0 0.0	0.0 0.0 0.0 0.0 0.0 0.0 0.0 0.0	0.0 0.0 0.0 0.0 0.0 0.0 0.0 0.0	NEG POS NEG NEG NEG NEG POS POS	0 0 0 0 0 0 0 0	0.66667 0.16667 0.83333 1 1 1 0 0	0.33333 0.83333 0.16667 0 0 0 1 1	0.26	0.74	0.00
	ch00_K_20_t1.tif ch00_K_20_t1.tif ch00_K_15_t1.tif ch00_K_15_t1.tif ch00_K_10_t1.tif ch00_K_10_t1.tif ch00_K_5_t1.tif ch00_K_5_t1.tif	ch00 ch00 ch00 ch00 ch00 ch00 ch00 ch00	K K K K K K K K	20 20 15 15 10 10 5 5	t1.tif t1.tif t1.tif t1.tif t1.tif t1.tif t1.tif t1.tif	-6.4815 -6.4815 -6 -6 -5.4815 -5.4815 -5 -5	IACS-005982-000-1	SING	0.0 0.0 0.0 0.0 0.0 0.0 0.0 0.0	0.0 0.0 0.0 0.0 0.0 0.0 0.0 0.0	0.0 0.0 0.0 0.0 0.0 0.0 0.0 0.0	NEG NEG NEG NEG NEG NEG NEG NEG	0 0 0 0 0 0 0 0	1 1 1 1 0.83333 1 1 0.83333	0 0 0 0 0.16667 0 0 0.16667	0.01	0.99	0.00
	ch00_B_21_t1.tif ch00_B_21_t1.tif ch00_B_16_t1.tif ch00_B_16_t1.tif ch00_B_11_t1.tif ch00_B_11_t1.tif ch00_B_6_t1.tif ch00_B_6_t1.tif	ch00 ch00 ch00 ch00 ch00 ch00 ch00 ch00	B B B B B B B B	21 21 16 16 11 11 6 6	t1.tif t1.tif t1.tif t1.tif t1.tif t1.tif t1.tif t1.tif	-6.4815 -6.4815 -6 -6 -5.4815 -5.4815 -5 -5	IACS-006465-000-3	SING	0.0 0.0 0.0 0.0 0.0 0.0 0.0 0.0	0.0 0.0 0.0 0.0 0.0 0.0 0.0 0.0	0.0 0.0 0.0 0.0 0.0 0.0 0.0 0.0	NEG NEG NEG NEG NEG NEG POS NEG	0 0 0 0 0 0 0 0	1 1 0.83333 1 0.83333 1 0.16667 1	0 0 0.16667 0 0.16667 0 0.83333 0	0.03	0.97	0.00
	ch00_I_21_t1.tif ch00_I_21_t1.tif ch00_I_16_t1.tif ch00_I_16_t1.tif ch00_I_11_t1.tif ch00_I_11_t1.tif ch00_I_6_t1.tif ch00_I_6_t1.tif	ch00 ch00 ch00 ch00 ch00 ch00 ch00 ch00	I I I I I I I I	21 21 16 16 11 11 6 6	t1.tif t1.tif t1.tif t1.tif t1.tif t1.tif t1.tif t1.tif	-6.4815 -6.4815 -6 -6 -5.4815 -5.4815 -5 -5	IACS-006622-000-1	SING	0.0 0.0 0.0 0.0 0.0 0.0 0.0 0.0	0.0 0.0 0.0 0.0 0.0 0.0 0.0 0.0	0.0 0.0 0.0 0.0 0.0 0.0 0.0 0.0	NEG NEG MEDIA NEG NEG NEG NEG POS	0 0 1 0 0 0 0 0	1 1 0 1 1 1 0.66667 0.33333	0 0 0 0 0 0 0.33333 0.66667	0.05	0.91	0.04
	ch00_A_22_t1.tif ch00_A_22_t1.tif ch00_A_17_t1.tif ch00_A_17_t1.tif ch00_A_12_t1.tif ch00_A_12_t1.tif ch00_A_7_t1.tif ch00_A_7_t1.tif	ch00 ch00 ch00 ch00 ch00 ch00 ch00 ch00	A A A A A A A A	22 22 17 17 12 12 7 7	t1.tif t1.tif t1.tif t1.tif t1.tif t1.tif t1.tif t1.tif	-6.4815 -6.4815 -6 -6 -5.4815 -5.4815 -5 -5	IACS-008876-002-4	SING	0.0 0.0 0.0 0.0 0.0 0.0 0.0 0.0	0.0 0.0 0.0 0.0 0.0 0.0 0.0 0.0	0.0 0.0 0.0 0.0 0.0 0.0 0.0 0.0	NEG NEG NEG NEG NEG NEG MEDIA POS	0 0 0 0 0 0 0.66667 0	1 0.83333 1 0.83333 0.66667 0.66667 0 0.50000	0 0.16667 0 0.16667 0.33333 0.33333 0.33333 0.50000	0.24	0.73	0.02
	ch00_C_21_t1.tif ch00_C_21_t1.tif ch00_C_16_t1.tif ch00_C_16_t1.tif ch00_C_11_t1.tif ch00_C_11_t1.tif ch00_C_6_t1.tif ch00_C_6_t1.tif	ch00 ch00 ch00 ch00 ch00 ch00 ch00 ch00	C C C C C C C C	21 21 16 16 11 11 6 6	t1.tif t1.tif t1.tif t1.tif t1.tif t1.tif t1.tif t1.tif	-6.4815 -6.4815 -6 -6 -5.4815 -5.4815 -5 -5	IACS-009571-002-2	SING	0.0 0.0 0.0 0.0 0.0 0.0 0.0 0.0	0.0 0.0 0.0 0.0 0.0 0.0 0.0 0.0	0.0 0.0 0.0 0.0 0.0 0.0 0.0 0.0	NEG NEG NEG NEG NEG NEG NEG NEG	0 0 0 0 0 0 0 0	1 1 1 0.83333 1 1 1 1	0 0 0 0.16667 0 0 0 0	0.01	0.99	0.00
	ch00_A_19_t1.tif ch00_A_19_t1.tif ch00_A_14_t1.tif ch00_A_14_t1.tif ch00_A_9_t1.tif ch00_A_9_t1.tif ch00_A_4_t1.tif ch00_A_4_t1.tif	ch00 ch00 ch00 ch00 ch00 ch00 ch00 ch00	A A A A A A A A	19 19 14 14 9 9 4 4	t1.tif t1.tif t1.tif t1.tif t1.tif t1.tif t1.tif t1.tif	-6.4815 -6.4815 -6 -6 -5.4815 -5.4815 -5 -5	IACS-009680-000-2	SING	0.0 0.0 0.0 0.0 0.0 0.0 0.0 0.0	0.0 0.0 0.0 0.0 0.0 0.0 0.0 0.0	0.0 0.0 0.0 0.0 0.0 0.0 0.0 0.0	NEG NEG NEG NEG NEG NEG NEG POS	0 0 0 0 0 0 0 0	1 1 1 0.66667 0.66667 0.83333 0.83333 0.50000	0 0 0 0.33333 0.33333 0.16667 0.16667 0.50000	0.13	0.87	-0.00
	ch00_K_19_t1.tif ch00_K_19_t1.tif ch00_K_14_t1.tif ch00_K_14_t1.tif ch00_K_9_t1.tif ch00_K_9_t1.tif ch00_K_4_t1.tif ch00_K_4_t1.tif	ch00 ch00 ch00 ch00 ch00 ch00 ch00 ch00	K K K K K K K K	19 19 14 14 9 9 4 4	t1.tif t1.tif t1.tif t1.tif t1.tif t1.tif t1.tif t1.tif	-6.4815 -6.4815 -6 -6 -5.4815 -5.4815 -5 -5	IACS-009681-000-1	SING	0.0 0.0 0.0 0.0 0.0 0.0 0.0 0.0	0.0 0.0 0.0 0.0 0.0 0.0 0.0 0.0	0.0 0.0 0.0 0.0 0.0 0.0 0.0 0.0	NEG NEG NEG NEG NEG NEG POS NEG	0 0 0 0 0 0 0 0	1 1 0.83333 1 1 1 0.16667 1	0 0 0.16667 0 0 0 0.83333 0	0.03	0.97	-0.00
	ch00_J_21_t1.tif ch00_J_21_t1.tif ch00_J_16_t1.tif ch00_J_16_t1.tif ch00_J_11_t1.tif ch00_J_11_t1.tif ch00_J_6_t1.tif ch00_J_6_t1.tif	ch00 ch00 ch00 ch00 ch00 ch00 ch00 ch00	J J J J J J J J	21 21 16 16 11 11 6 6	t1.tif t1.tif t1.tif t1.tif t1.tif t1.tif t1.tif t1.tif	-6.4815 -6.4815 -6 -6 -5.4815 -5.4815 -5 -5	IACS-011840-000-1	SING	0.0 0.0 0.0 0.0 0.0 0.0 0.0 0.0	0.0 0.0 0.0 0.0 0.0 0.0 0.0 0.0	0.0 0.0 0.0 0.0 0.0 0.0 0.0 0.0	POS POS POS POS POS POS POS POS	0 0 0 0 0 0 0 0	0 0 0 0 0 0 0 0	1 1 1 1 1 1 1 1	1.00	-0.00	-0.00
	ch00_M_21_t1.tif ch00_M_21_t1.tif ch00_M_16_t1.tif ch00_M_16_t1.tif ch00_M_11_t1.tif ch00_M_11_t1.tif ch00_M_6_t1.tif ch00_M_6_t1.tif	ch00 ch00 ch00 ch00 ch00 ch00 ch00 ch00	M M M M M M M M	21 21 16 16 11 11 6 6	t1.tif t1.tif t1.tif t1.tif t1.tif t1.tif t1.tif t1.tif	-6.4815 -6.4815 -6 -6 -5.4815 -5.4815 -5 -5	IACS-012573-000-1	SING	0.0 0.0 0.0 0.0 0.0 0.0 0.0 0.0	0.0 0.0 0.0 0.0 0.0 0.0 0.0 0.0	0.0 0.0 0.0 0.0 0.0 0.0 0.0 0.0	NEG NEG NEG NEG NEG POS NEG NEG	0 0 0 0 0 0 0 0	1 1 1 1 1 0.50000 1 1	0 0 0 0 0 0.50000 0 0	0.02	0.98	-0.00
	ch00_O_21_t1.tif ch00_O_21_t1.tif ch00_O_16_t1.tif ch00_O_16_t1.tif ch00_O_11_t1.tif ch00_O_11_t1.tif ch00_O_6_t1.tif ch00_O_6_t1.tif	ch00 ch00 ch00 ch00 ch00 ch00 ch00 ch00	O O O O O O O O	21 21 16 16 11 11 6 6	t1.tif t1.tif t1.tif t1.tif t1.tif t1.tif t1.tif t1.tif	-6.4815 -6.4815 -6 -6 -5.4815 -5.4815 -5 -5	IACS-013124-000-1	SING	0.0 0.0 0.0 0.0 0.0 0.0 0.0 0.0	0.0 0.0 0.0 0.0 0.0 0.0 0.0 0.0	0.0 0.0 0.0 0.0 0.0 0.0 0.0 0.0	NEG NEG NEG NEG NEG NEG NEG NEG	0 0 0 0 0 0 0 0	0.83333 0.83333 1 1 1 1 1 1	0.16667 0.16667 0 0 0 0 0 0	0.02	0.98	-0.00
	ch00_L_21_t1.tif ch00_L_21_t1.tif ch00_L_16_t1.tif ch00_L_16_t1.tif ch00_L_11_t1.tif ch00_L_11_t1.tif ch00_L_6_t1.tif ch00_L_6_t1.tif	ch00 ch00 ch00 ch00 ch00 ch00 ch00 ch00	L L L L L L L L	21 21 16 16 11 11 6 6	t1.tif t1.tif t1.tif t1.tif t1.tif t1.tif t1.tif t1.tif	-6.4815 -6.4815 -6 -6 -5.4815 -5.4815 -5 -5	IACS-013341-000-1	SING	0.0 0.0 0.0 0.0 0.0 0.0 0.0 0.0	0.0 0.0 0.0 0.0 0.0 0.0 0.0 0.0	0.0 0.0 0.0 0.0 0.0 0.0 0.0 0.0	NEG NEG NEG NEG NEG NEG NEG NEG	0 0 0 0 0 0 0 0	1 1 1 1 1 1 1 1	0 0 0 0 0 0 0 0	0.00	1.00	-0.00
	ch00_K_21_t1.tif ch00_K_21_t1.tif ch00_K_16_t1.tif ch00_K_16_t1.tif ch00_K_11_t1.tif ch00_K_11_t1.tif ch00_K_6_t1.tif ch00_K_6_t1.tif	ch00 ch00 ch00 ch00 ch00 ch00 ch00 ch00	K K K K K K K K	21 21 16 16 11 11 6 6	t1.tif t1.tif t1.tif t1.tif t1.tif t1.tif t1.tif t1.tif	-6.4815 -6.4815 -6 -6 -5.4815 -5.4815 -5 -5	IACS-013355-001-2	SING	0.0 0.0 0.0 0.0 0.0 0.0 0.0 0.0	0.0 0.0 0.0 0.0 0.0 0.0 0.0 0.0	0.0 0.0 0.0 0.0 0.0 0.0 0.0 0.0	NEG NEG POS NEG NEG NEG NEG NEG	0 0 0 0 0 0 0 0	1 1 0.33333 1 1 1 1 0.83333	0 0 0.66667 0 0 0 0 0.16667	0.02	0.98	0.00
	ch00_P_20_t1.tif ch00_P_20_t1.tif ch00_P_15_t1.tif ch00_P_15_t1.tif ch00_P_10_t1.tif ch00_P_10_t1.tif ch00_P_5_t1.tif ch00_P_5_t1.tif	ch00 ch00 ch00 ch00 ch00 ch00 ch00 ch00	P P P P P P P P	20 20 15 15 10 10 5 5	t1.tif t1.tif t1.tif t1.tif t1.tif t1.tif t1.tif t1.tif	-6.4815 -6.4815 -6 -6 -5.4815 -5.4815 -5 -5	IACS-015089-000-6	SING	0.0 0.0 0.0 0.0 0.0 0.0 0.0 0.0	0.0 0.0 0.0 0.0 0.0 0.0 0.0 0.0	0.0 0.0 0.0 0.0 0.0 0.0 0.0 0.0	NEG MEDIA MEDIA NEG NEG NEG POS NEG	0 0.66667 0.66667 0 0 0 0 0	0.83333 0.33333 0.33333 0.83333 1 1 0.16667 1	0.16667 0 0 0.16667 0 0 0.83333 0	0.03	0.88	0.03
	ch00_P_21_t1.tif ch00_P_21_t1.tif ch00_P_16_t1.tif ch00_P_16_t1.tif ch00_P_11_t1.tif ch00_P_11_t1.tif ch00_P_6_t1.tif ch00_P_6_t1.tif	ch00 ch00 ch00 ch00 ch00 ch00 ch00 ch00	P P P P P P P P	21 21 16 16 11 11 6 6	t1.tif t1.tif t1.tif t1.tif t1.tif t1.tif t1.tif t1.tif	-6.4815 -6.4815 -6 -6 -5.4815 -5.4815 -5 -5	IACS-070096-000-1	SING	0.0 0.0 0.0 0.0 0.0 0.0 0.0 0.0	0.0 0.0 0.0 0.0 0.0 0.0 0.0 0.0	0.0 0.0 0.0 0.0 0.0 0.0 0.0 0.0	NEG NEG NEG NEG NEG NEG NEG POS	0 0 0 0 0 0 0 0	0.83333 1 1 1 1 1 1 0.33333	0.16667 0 0 0 0 0 0 0.66667	0.02	0.98	-0.00
	ch00_P_19_t1.tif ch00_P_19_t1.tif ch00_P_14_t1.tif ch00_P_14_t1.tif ch00_P_9_t1.tif ch00_P_9_t1.tif ch00_P_4_t1.tif ch00_P_4_t1.tif	ch00 ch00 ch00 ch00 ch00 ch00 ch00 ch00	P P P P P P P P	19 19 14 14 9 9 4 4	t1.tif t1.tif t1.tif t1.tif t1.tif t1.tif t1.tif t1.tif	-6.4815 -6.4815 -6 -6 -5.4815 -5.4815 -5 -5	IACS-070654-000-2	SING	0.0 0.0 0.0 0.0 0.0 0.0 0.0 0.0	0.0 0.0 0.0 0.0 0.0 0.0 0.0 0.0	0.0 0.0 0.0 0.0 0.0 0.0 0.0 0.0	POS POS POS POS POS POS POS POS	0 0 0 0 0 0 0 0	0 0.16667 0 0 0 0 0 0	1 0.83333 1 1 1 1 1 1	0.99	0.01	0.00
	ch00_G_20_t1.tif ch00_G_20_t1.tif ch00_G_15_t1.tif ch00_G_15_t1.tif ch00_G_10_t1.tif ch00_G_10_t1.tif ch00_G_5_t1.tif ch00_G_5_t1.tif	ch00 ch00 ch00 ch00 ch00 ch00 ch00 ch00	G G G G G G G G	20 20 15 15 10 10 5 5	t1.tif t1.tif t1.tif t1.tif t1.tif t1.tif t1.tif t1.tif	-6.4815 -6.4815 -6 -6 -5.4815 -5.4815 -5 -5	IACS-100027-000-2	SING	0.0 0.0 0.0 0.0 0.0 0.0 0.0 0.0	0.0 0.0 0.0 0.0 0.0 0.0 0.0 0.0	0.0 0.0 0.0 0.0 0.0 0.0 0.0 0.0	NEG NEG POS POS POS POS POS POS	0 0 0 0 0 0 0.16667 0	1 1 0.16667 0.33333 0 0 0 0	0 0 0.83333 0.66667 1 1 0.83333 1	0.71	0.28	0.01
	ch00_I_19_t1.tif ch00_I_19_t1.tif ch00_I_14_t1.tif ch00_I_14_t1.tif ch00_I_9_t1.tif ch00_I_9_t1.tif ch00_I_4_t1.tif ch00_I_4_t1.tif	ch00 ch00 ch00 ch00 ch00 ch00 ch00 ch00	I I I I I I I I	19 19 14 14 9 9 4 4	t1.tif t1.tif t1.tif t1.tif t1.tif t1.tif t1.tif t1.tif	-6.4815 -6.4815 -6 -6 -5.4815 -5.4815 -5 -5	IACS-100043-000-1	SING	0.0 0.0 0.0 0.0 0.0 0.0 0.0 0.0	0.0 0.0 0.0 0.0 0.0 0.0 0.0 0.0	0.0 0.0 0.0 0.0 0.0 0.0 0.0 0.0	POS POS POS POS MEDIA POS MEDIA POS	0 0 0 0 0.50000 0 0.50000 0	0 0 0 0 0 0 0 0	1 1 1 1 0.50000 1 0.50000 1	0.98	-0.00	0.02
	ch00_H_20_t1.tif ch00_H_20_t1.tif ch00_H_15_t1.tif ch00_H_15_t1.tif ch00_H_10_t1.tif ch00_H_10_t1.tif ch00_H_5_t1.tif ch00_H_5_t1.tif	ch00 ch00 ch00 ch00 ch00 ch00 ch00 ch00	H H H H H H H H	20 20 15 15 10 10 5 5	t1.tif t1.tif t1.tif t1.tif t1.tif t1.tif t1.tif t1.tif	-6.4815 -6.4815 -6 -6 -5.4815 -5.4815 -5 -5	IACS-100046-000-2	SING	0.0 0.0 0.0 0.0 0.0 0.0 0.0 0.0	0.0 0.0 0.0 0.0 0.0 0.0 0.0 0.0	0.0 0.0 0.0 0.0 0.0 0.0 0.0 0.0	POS MEDIA POS POS POS POS POS POS	0 0.83333 0 0 0 0 0.33333 0	0 0 0 0 0 0 0 0	1 0.16667 1 1 1 1 0.66667 1	0.97	0.00	0.03
	ch00_D_19_t1.tif ch00_D_19_t1.tif ch00_D_14_t1.tif ch00_D_14_t1.tif ch00_D_9_t1.tif ch00_D_9_t1.tif ch00_D_4_t1.tif ch00_D_4_t1.tif	ch00 ch00 ch00 ch00 ch00 ch00 ch00 ch00	D D D D D D D D	19 19 14 14 9 9 4 4	t1.tif t1.tif t1.tif t1.tif t1.tif t1.tif t1.tif t1.tif	-6.4815 -6.4815 -6 -6 -5.4815 -5.4815 -5 -5	IACS-100051-000-2	SING	0.0 0.0 0.0 0.0 0.0 0.0 0.0 0.0	0.0 0.0 0.0 0.0 0.0 0.0 0.0 0.0	0.0 0.0 0.0 0.0 0.0 0.0 0.0 0.0	POS POS POS POS POS POS POS POS	0.16667 0 0.16667 0.16667 0 0 0 0	0 0 0 0 0 0.16667 0 0	0.83333 1 0.83333 0.83333 1 0.83333 1 1	0.90	0.01	0.08
	ch00_E_19_t1.tif ch00_E_19_t1.tif ch00_E_14_t1.tif ch00_E_14_t1.tif ch00_E_9_t1.tif ch00_E_9_t1.tif ch00_E_4_t1.tif ch00_E_4_t1.tif	ch00 ch00 ch00 ch00 ch00 ch00 ch00 ch00	E E E E E E E E	19 19 14 14 9 9 4 4	t1.tif t1.tif t1.tif t1.tif t1.tif t1.tif t1.tif t1.tif	-6.4815 -6.4815 -6 -6 -5.4815 -5.4815 -5 -5	IACS-100052-000-2	SING	0.0 0.0 0.0 0.0 0.0 0.0 0.0 0.0	0.0 0.0 0.0 0.0 0.0 0.0 0.0 0.0	0.0 0.0 0.0 0.0 0.0 0.0 0.0 0.0	POS POS POS MEDIA MEDIA POS MEDIA MEDIA	0 0 0 0.50000 0.83333 0 1 0.66667	0 0 0 0 0 0 0 0	1 1 1 0.50000 0.16667 1 0 0.33333	0.62	0.00	0.38
	ch00_H_19_t1.tif ch00_H_19_t1.tif ch00_H_14_t1.tif ch00_H_14_t1.tif ch00_H_9_t1.tif ch00_H_9_t1.tif ch00_H_4_t1.tif ch00_H_4_t1.tif	ch00 ch00 ch00 ch00 ch00 ch00 ch00 ch00	H H H H H H H H	19 19 14 14 9 9 4 4	t1.tif t1.tif t1.tif t1.tif t1.tif t1.tif t1.tif t1.tif	-6.4815 -6.4815 -6 -6 -5.4815 -5.4815 -5 -5	IACS-100074-000-2	SING	0.0 0.0 0.0 0.0 0.0 0.0 0.0 0.0	0.0 0.0 0.0 0.0 0.0 0.0 0.0 0.0	0.0 0.0 0.0 0.0 0.0 0.0 0.0 0.0	POS POS POS POS POS POS POS POS	0 0 0 0 0 0 0 0	0 0 0 0 0 0 0 0	1 1 1 1 1 1 1 1	1.00	-0.00	0.00
	ch00_H_18_t1.tif ch00_H_18_t1.tif ch00_H_13_t1.tif ch00_H_13_t1.tif ch00_H_8_t1.tif ch00_H_8_t1.tif ch00_H_3_t1.tif ch00_H_3_t1.tif	ch00 ch00 ch00 ch00 ch00 ch00 ch00 ch00	H H H H H H H H	18 18 13 13 8 8 3 3	t1.tif t1.tif t1.tif t1.tif t1.tif t1.tif t1.tif t1.tif	-6.4815 -6.4815 -6 -6 -5.4815 -5.4815 -5 -5	IACS-100122-000-1	SING	0.0 0.0 0.0 0.0 0.0 0.0 0.0 0.0	0.0 0.0 0.0 0.0 0.0 0.0 0.0 0.0	0.0 0.0 0.0 0.0 0.0 0.0 0.0 0.0	NEG NEG POS POS POS POS POS POS	0 0 0 0 0 0 0 0	1 1 0.16667 0 0 0 0 0	0 0 0.83333 1 1 1 1 1	0.78	0.22	0.00
	ch00_B_20_t1.tif ch00_B_20_t1.tif ch00_B_15_t1.tif ch00_B_15_t1.tif ch00_B_10_t1.tif ch00_B_10_t1.tif ch00_B_5_t1.tif ch00_B_5_t1.tif	ch00 ch00 ch00 ch00 ch00 ch00 ch00 ch00	B B B B B B B B	20 20 15 15 10 10 5 5	t1.tif t1.tif t1.tif t1.tif t1.tif t1.tif t1.tif t1.tif	-6.4815 -6.4815 -6 -6 -5.4815 -5.4815 -5 -5	IACS-100269-000-1	SING	0.0 0.0 0.0 0.0 0.0 0.0 0.0 0.0	0.0 0.0 0.0 0.0 0.0 0.0 0.0 0.0	0.0 0.0 0.0 0.0 0.0 0.0 0.0 0.0	NEG NEG NEG NEG NEG NEG MEDIA POS	0 0 0 0 0 0 1 0	1 1 0.83333 0.83333 1 1 0 0	0 0 0.16667 0.16667 0 0 0 1	0.07	0.83	0.04
	ch00_J_19_t1.tif ch00_J_19_t1.tif ch00_J_14_t1.tif ch00_J_14_t1.tif ch00_J_9_t1.tif ch00_J_9_t1.tif ch00_J_4_t1.tif ch00_J_4_t1.tif	ch00 ch00 ch00 ch00 ch00 ch00 ch00 ch00	J J J J J J J J	19 19 14 14 9 9 4 4	t1.tif t1.tif t1.tif t1.tif t1.tif t1.tif t1.tif t1.tif	-6.4815 -6.4815 -6 -6 -5.4815 -5.4815 -5 -5	IACS-100314-000-2	SING	0.0 0.0 0.0 0.0 0.0 0.0 0.0 0.0	0.0 0.0 0.0 0.0 0.0 0.0 0.0 0.0	0.0 0.0 0.0 0.0 0.0 0.0 0.0 0.0	NEG NEG NEG NEG NEG NEG NEG NEG	0 0 0 0 0 0 0 0	1 1 1 1 1 1 1 1	0 0 0 0 0 0 0 0	0.00	1.00	0.00
	ch00_D_20_t1.tif ch00_D_20_t1.tif ch00_D_15_t1.tif ch00_D_15_t1.tif ch00_D_10_t1.tif ch00_D_10_t1.tif ch00_D_5_t1.tif ch00_D_5_t1.tif	ch00 ch00 ch00 ch00 ch00 ch00 ch00 ch00	D D D D D D D D	20 20 15 15 10 10 5 5	t1.tif t1.tif t1.tif t1.tif t1.tif t1.tif t1.tif t1.tif	-6.4815 -6.4815 -6 -6 -5.4815 -5.4815 -5 -5	IACS-100337-000-2	SING	0.0 0.0 0.0 0.0 0.0 0.0 0.0 0.0	0.0 0.0 0.0 0.0 0.0 0.0 0.0 0.0	0.0 0.0 0.0 0.0 0.0 0.0 0.0 0.0	POS POS POS POS POS MEDIA POS POS	0 0 0 0 0 1 0 0	0 0 0 0 0 0 0 0	1 1 1 1 1 0 1 1	0.96	-0.00	0.04
	ch00_F_20_t1.tif ch00_F_20_t1.tif ch00_F_15_t1.tif ch00_F_15_t1.tif ch00_F_10_t1.tif ch00_F_10_t1.tif ch00_F_5_t1.tif ch00_F_5_t1.tif	ch00 ch00 ch00 ch00 ch00 ch00 ch00 ch00	F F F F F F F F	20 20 15 15 10 10 5 5	t1.tif t1.tif t1.tif t1.tif t1.tif t1.tif t1.tif t1.tif	-6.4815 -6.4815 -6 -6 -5.4815 -5.4815 -5 -5	IACS-100645-000-2	SING	0.0 0.0 0.0 0.0 0.0 0.0 0.0 0.0	0.0 0.0 0.0 0.0 0.0 0.0 0.0 0.0	0.0 0.0 0.0 0.0 0.0 0.0 0.0 0.0	NEG NEG NEG NEG NEG NEG POS POS	0 0 0 0 0 0 0 0	0.83333 1 1 0.83333 1 1 0 0	0.16667 0 0 0.16667 0 0 1 1	0.17	0.83	-0.00
	ch00_F_19_t1.tif ch00_F_19_t1.tif ch00_F_14_t1.tif ch00_F_14_t1.tif ch00_F_9_t1.tif ch00_F_9_t1.tif ch00_F_4_t1.tif ch00_F_4_t1.tif	ch00 ch00 ch00 ch00 ch00 ch00 ch00 ch00	F F F F F F F F	19 19 14 14 9 9 4 4	t1.tif t1.tif t1.tif t1.tif t1.tif t1.tif t1.tif t1.tif	-6.4815 -6.4815 -6 -6 -5.4815 -5.4815 -5 -5	IACS-100753-000-2	SING	0.0 0.0 0.0 0.0 0.0 0.0 0.0 0.0	0.0 0.0 0.0 0.0 0.0 0.0 0.0 0.0	0.0 0.0 0.0 0.0 0.0 0.0 0.0 0.0	POS POS POS POS POS POS POS POS	0 0 0 0 0 0 0 0	0 0.16667 0 0 0 0 0 0	1 0.83333 1 1 1 1 1 1	0.99	0.01	-0.00
	ch00_G_19_t1.tif ch00_G_19_t1.tif ch00_G_14_t1.tif ch00_G_14_t1.tif ch00_G_9_t1.tif ch00_G_9_t1.tif ch00_G_4_t1.tif ch00_G_4_t1.tif	ch00 ch00 ch00 ch00 ch00 ch00 ch00 ch00	G G G G G G G G	19 19 14 14 9 9 4 4	t1.tif t1.tif t1.tif t1.tif t1.tif t1.tif t1.tif t1.tif	-6.4815 -6.4815 -6 -6 -5.4815 -5.4815 -5 -5	IACS-100795-000-2	SING	0.0 0.0 0.0 0.0 0.0 0.0 0.0 0.0	0.0 0.0 0.0 0.0 0.0 0.0 0.0 0.0	0.0 0.0 0.0 0.0 0.0 0.0 0.0 0.0	POS POS POS MEDIA POS POS POS POS	0 0 0 1 0 0 0 0	0 0 0 0 0 0 0 0	1 1 1 0 1 1 1 1	0.96	0.00	0.04
	ch00_E_20_t1.tif ch00_E_20_t1.tif ch00_E_15_t1.tif ch00_E_15_t1.tif ch00_E_10_t1.tif ch00_E_10_t1.tif ch00_E_5_t1.tif ch00_E_5_t1.tif	ch00 ch00 ch00 ch00 ch00 ch00 ch00 ch00	E E E E E E E E	20 20 15 15 10 10 5 5	t1.tif t1.tif t1.tif t1.tif t1.tif t1.tif t1.tif t1.tif	-6.4815 -6.4815 -6 -6 -5.4815 -5.4815 -5 -5	IACS-101190-000-2	SING	0.0 0.0 0.0 0.0 0.0 0.0 0.0 0.0	0.0 0.0 0.0 0.0 0.0 0.0 0.0 0.0	0.0 0.0 0.0 0.0 0.0 0.0 0.0 0.0	POS MEDIA POS POS MEDIA MEDIA POS POS	0.33333 1 0.16667 0.33333 0.66667 0.66667 0 0	0 0 0 0 0 0 0 0	0.66667 0 0.83333 0.66667 0.33333 0.33333 1 1	0.63	-0.00	0.37
	ch00_N_19_t1.tif ch00_N_19_t1.tif ch00_N_14_t1.tif ch00_N_14_t1.tif ch00_N_9_t1.tif ch00_N_9_t1.tif ch00_N_4_t1.tif ch00_N_4_t1.tif	ch00 ch00 ch00 ch00 ch00 ch00 ch00 ch00	N N N N N N N N	19 19 14 14 9 9 4 4	t1.tif t1.tif t1.tif t1.tif t1.tif t1.tif t1.tif t1.tif	-6.4815 -6.4815 -6 -6 -5.4815 -5.4815 -5 -5	IACS-101205-000-2	SING	0.0 0.0 0.0 0.0 0.0 0.0 0.0 0.0	0.0 0.0 0.0 0.0 0.0 0.0 0.0 0.0	0.0 0.0 0.0 0.0 0.0 0.0 0.0 0.0	POS POS POS POS POS POS POS POS	0 0 0 0 0 0 0 0	0.33333 0 0 0 0 0 0 0	0.66667 1 1 1 1 1 1 1	0.99	0.01	-0.00
	ch00_C_20_t1.tif ch00_C_20_t1.tif ch00_C_15_t1.tif ch00_C_15_t1.tif ch00_C_10_t1.tif ch00_C_10_t1.tif ch00_C_5_t1.tif ch00_C_5_t1.tif	ch00 ch00 ch00 ch00 ch00 ch00 ch00 ch00	C C C C C C C C	20 20 15 15 10 10 5 5	t1.tif t1.tif t1.tif t1.tif t1.tif t1.tif t1.tif t1.tif	-6.4815 -6.4815 -6 -6 -5.4815 -5.4815 -5 -5	IACS-101235-000-2	SING	0.0 0.0 0.0 0.0 0.0 0.0 0.0 0.0	0.0 0.0 0.0 0.0 0.0 0.0 0.0 0.0	0.0 0.0 0.0 0.0 0.0 0.0 0.0 0.0	NEG NEG NEG NEG NEG POS POS POS	0 0 0 0 0 0 0 0	0.83333 1 1 1 1 0.16667 0 0	0.16667 0 0 0 0 0.83333 1 1	0.37	0.63	0.00
	ch00_M_18_t1.tif ch00_M_18_t1.tif ch00_M_13_t1.tif ch00_M_13_t1.tif ch00_M_8_t1.tif ch00_M_8_t1.tif ch00_M_3_t1.tif ch00_M_3_t1.tif	ch00 ch00 ch00 ch00 ch00 ch00 ch00 ch00	M M M M M M M M	18 18 13 13 8 8 3 3	t1.tif t1.tif t1.tif t1.tif t1.tif t1.tif t1.tif t1.tif	-6.4815 -6.4815 -6 -6 -5.4815 -5.4815 -5 -5	IACS-101519-000-2	SING	0.0 0.0 0.0 0.0 0.0 0.0 0.0 0.0	0.0 0.0 0.0 0.0 0.0 0.0 0.0 0.0	0.0 0.0 0.0 0.0 0.0 0.0 0.0 0.0	NEG NEG NEG NEG NEG NEG NEG NEG	0 0 0 0 0 0 0 0	1 1 1 0.83333 1 1 1 0.83333	0 0 0 0.16667 0 0 0 0.16667	0.01	0.99	-0.00
	ch00_L_19_t1.tif ch00_L_19_t1.tif ch00_L_14_t1.tif ch00_L_14_t1.tif ch00_L_9_t1.tif ch00_L_9_t1.tif ch00_L_4_t1.tif ch00_L_4_t1.tif	ch00 ch00 ch00 ch00 ch00 ch00 ch00 ch00	L L L L L L L L	19 19 14 14 9 9 4 4	t1.tif t1.tif t1.tif t1.tif t1.tif t1.tif t1.tif t1.tif	-6.4815 -6.4815 -6 -6 -5.4815 -5.4815 -5 -5	IACS-101545-000-3	SING	0.0 0.0 0.0 0.0 0.0 0.0 0.0 0.0	0.0 0.0 0.0 0.0 0.0 0.0 0.0 0.0	0.0 0.0 0.0 0.0 0.0 0.0 0.0 0.0	NEG NEG NEG NEG NEG NEG POS POS	0 0 0 0 0 0 0 0	1 1 0.83333 1 1 1 0 0	0 0 0.16667 0 0 0 1 1	0.15	0.85	0.00
	ch00_M_19_t1.tif ch00_M_19_t1.tif ch00_M_14_t1.tif ch00_M_14_t1.tif ch00_M_9_t1.tif ch00_M_9_t1.tif ch00_M_4_t1.tif ch00_M_4_t1.tif	ch00 ch00 ch00 ch00 ch00 ch00 ch00 ch00	M M M M M M M M	19 19 14 14 9 9 4 4	t1.tif t1.tif t1.tif t1.tif t1.tif t1.tif t1.tif t1.tif	-6.4815 -6.4815 -6 -6 -5.4815 -5.4815 -5 -5	IACS-101576-000-2	SING	0.0 0.0 0.0 0.0 0.0 0.0 0.0 0.0	0.0 0.0 0.0 0.0 0.0 0.0 0.0 0.0	0.0 0.0 0.0 0.0 0.0 0.0 0.0 0.0	POS POS POS POS POS POS POS MEDIA	0 0 0 0 0 0 0 0.83333	0 0 0 0 0 0 0 0	1 1 1 1 1 1 1 0.16667	0.97	0.00	0.03
	ch00_K_18_t1.tif ch00_K_18_t1.tif ch00_K_13_t1.tif ch00_K_13_t1.tif ch00_K_8_t1.tif ch00_K_8_t1.tif ch00_K_3_t1.tif ch00_K_3_t1.tif	ch00 ch00 ch00 ch00 ch00 ch00 ch00 ch00	K K K K K K K K	18 18 13 13 8 8 3 3	t1.tif t1.tif t1.tif t1.tif t1.tif t1.tif t1.tif t1.tif	-6.4815 -6.4815 -6 -6 -5.4815 -5.4815 -5 -5	IACS-101901-000-1	SING	0.0 0.0 0.0 0.0 0.0 0.0 0.0 0.0	0.0 0.0 0.0 0.0 0.0 0.0 0.0 0.0	0.0 0.0 0.0 0.0 0.0 0.0 0.0 0.0	POS NEG NEG NEG POS POS POS POS	0 0 0 0 0 0 0 0	0.50000 1 1 1 0.16667 0 0 0	0.50000 0 0 0 0.83333 1 1 1	0.46	0.54	-0.00
	ch00_L_18_t1.tif ch00_L_18_t1.tif ch00_L_13_t1.tif ch00_L_13_t1.tif ch00_L_8_t1.tif ch00_L_8_t1.tif ch00_L_3_t1.tif ch00_L_3_t1.tif	ch00 ch00 ch00 ch00 ch00 ch00 ch00 ch00	L L L L L L L L	18 18 13 13 8 8 3 3	t1.tif t1.tif t1.tif t1.tif t1.tif t1.tif t1.tif t1.tif	-6.4815 -6.4815 -6 -6 -5.4815 -5.4815 -5 -5	IACS-101902-000-1	SING	0.0 0.0 0.0 0.0 0.0 0.0 0.0 0.0	0.0 0.0 0.0 0.0 0.0 0.0 0.0 0.0	0.0 0.0 0.0 0.0 0.0 0.0 0.0 0.0	NEG NEG NEG NEG NEG POS POS POS	0 0 0 0 0 0 0 0	1 1 1 1 1 0.33333 0.16667 0	0 0 0 0 0 0.66667 0.83333 1	0.30	0.70	0.00
	ch00_N_18_t1.tif ch00_P_18_t1.tif ch00_N_18_t1.tif ch00_P_18_t1.tif ch00_N_13_t1.tif ch00_P_13_t1.tif ch00_P_13_t1.tif ch00_N_13_t1.tif ch00_N_8_t1.tif ch00_P_8_t1.tif ch00_N_8_t1.tif ch00_P_8_t1.tif ch00_N_3_t1.tif ch00_N_3_t1.tif ch00_P_3_t1.tif ch00_P_3_t1.tif	ch00 ch00 ch00 ch00 ch00 ch00 ch00 ch00 ch00 ch00 ch00 ch00 ch00 ch00 ch00 ch00	N P N P N P P N N P N P N N P P	18 18 18 18 13 13 13 13 8 8 8 8 3 3 3 3	t1.tif t1.tif t1.tif t1.tif t1.tif t1.tif t1.tif t1.tif t1.tif t1.tif t1.tif t1.tif t1.tif t1.tif t1.tif t1.tif	-6.4815 -6.4815 -6.4815 -6.4815 -6 -6 -6 -6 -5.4815 -5.4815 -5.4815 -5.4815 -5 -5 -5 -5	IACS-101903-000-1	SING	0.0 0.0 0.0 0.0 0.0 0.0 0.0 0.0 0.0 0.0 0.0 0.0 0.0 0.0 0.0 0.0	0.0 0.0 0.0 0.0 0.0 0.0 0.0 0.0 0.0 0.0 0.0 0.0 0.0 0.0 0.0 0.0	0.0 0.0 0.0 0.0 0.0 0.0 0.0 0.0 0.0 0.0 0.0 0.0 0.0 0.0 0.0 0.0	NEG NEG NEG POS NEG NEG NEG NEG NEG NEG NEG NEG NEG NEG NEG NEG	0 0 0 0.33333 0 0 0 0 0 0 0 0 0 0 0 0	1 1 1 0.33333 1 1 1 1 1 1 1 1 1 0.83333 1 1	0 0 0 0.33333 0 0 0 0 0 0 0 0 0 0.16667 0 0	0.01	0.98	0.01
	ch00_C_19_t1.tif ch00_C_19_t1.tif ch00_C_14_t1.tif ch00_C_14_t1.tif ch00_C_9_t1.tif ch00_C_9_t1.tif ch00_C_4_t1.tif ch00_C_4_t1.tif	ch00 ch00 ch00 ch00 ch00 ch00 ch00 ch00	C C C C C C C C	19 19 14 14 9 9 4 4	t1.tif t1.tif t1.tif t1.tif t1.tif t1.tif t1.tif t1.tif	-6.4815 -6.4815 -6 -6 -5.4815 -5.4815 -5 -5	IACS-101904-000-1	SING	0.0 0.0 0.0 0.0 0.0 0.0 0.0 0.0	0.0 0.0 0.0 0.0 0.0 0.0 0.0 0.0	0.0 0.0 0.0 0.0 0.0 0.0 0.0 0.0	POS NEG NEG NEG NEG POS POS POS	0 0 0 0 0 0 0 0	0.16667 1 1 1 0.83333 0.16667 0 0	0.83333 0 0 0 0.16667 0.83333 1 1	0.38	0.62	-0.00
	ch00_I_18_t1.tif ch00_I_18_t1.tif ch00_I_13_t1.tif ch00_I_13_t1.tif ch00_I_8_t1.tif ch00_I_8_t1.tif ch00_I_3_t1.tif ch00_I_3_t1.tif	ch00 ch00 ch00 ch00 ch00 ch00 ch00 ch00	I I I I I I I I	18 18 13 13 8 8 3 3	t1.tif t1.tif t1.tif t1.tif t1.tif t1.tif t1.tif t1.tif	-6.4815 -6.4815 -6 -6 -5.4815 -5.4815 -5 -5	IACS-101905-000-1	SING	0.0 0.0 0.0 0.0 0.0 0.0 0.0 0.0	0.0 0.0 0.0 0.0 0.0 0.0 0.0 0.0	0.0 0.0 0.0 0.0 0.0 0.0 0.0 0.0	POS POS MEDIA POS MEDIA POS MEDIA POS	0 0.33333 0.83333 0.16667 1 0.16667 1 0	0 0 0 0 0 0 0 0	1 0.66667 0.16667 0.83333 0 0.83333 0 1	0.75	-0.00	0.25
	ch00_A_20_t1.tif ch00_A_20_t1.tif ch00_A_15_t1.tif ch00_A_15_t1.tif ch00_A_10_t1.tif ch00_A_10_t1.tif ch00_A_5_t1.tif ch00_A_5_t1.tif	ch00 ch00 ch00 ch00 ch00 ch00 ch00 ch00	A A A A A A A A	20 20 15 15 10 10 5 5	t1.tif t1.tif t1.tif t1.tif t1.tif t1.tif t1.tif t1.tif	-6.4815 -6.4815 -6 -6 -5.4815 -5.4815 -5 -5	IACS-101906-000-1	SING	0.0 0.0 0.0 0.0 0.0 0.0 0.0 0.0	0.0 0.0 0.0 0.0 0.0 0.0 0.0 0.0	0.0 0.0 0.0 0.0 0.0 0.0 0.0 0.0	NEG NEG POS NEG POS POS POS POS	0 0 0 0 0 0 0 0	1 0.66667 0.16667 0.66667 0 0.16667 0 0	0 0.33333 0.83333 0.33333 1 0.83333 1 1	0.68	0.32	0.00
	ch00_O_20_t1.tif ch00_O_20_t1.tif ch00_O_15_t1.tif ch00_O_15_t1.tif ch00_O_10_t1.tif ch00_O_10_t1.tif ch00_O_5_t1.tif ch00_O_5_t1.tif	ch00 ch00 ch00 ch00 ch00 ch00 ch00 ch00	O O O O O O O O	20 20 15 15 10 10 5 5	t1.tif t1.tif t1.tif t1.tif t1.tif t1.tif t1.tif t1.tif	-6.4815 -6.4815 -6 -6 -5.4815 -5.4815 -5 -5	IACS-101907-000-1	SING	0.0 0.0 0.0 0.0 0.0 0.0 0.0 0.0	0.0 0.0 0.0 0.0 0.0 0.0 0.0 0.0	0.0 0.0 0.0 0.0 0.0 0.0 0.0 0.0	NEG NEG MEDIA NEG NEG NEG NEG NEG	0 0 1 0 0 0 0 0	1 1 0 1 0.66667 1 0.66667 1	0 0 0 0 0.33333 0 0.33333 0	0.02	0.96	0.04

## Sheet: Combined Data
Cmpd1	IACS_ID	Commercial_name	Target_class	Targets	T11	T12	Mean	AbsRange
IACS-000991-000-2	IACS-000991	(+) JQ-1	BRD	BET family	1.00	1.00	1	0
IACS-011840-000-1	IACS-011840	Abbott advanced preclinical	BRD	BRD4(1), BRD4(2)	1.00	1.00	1	0
IACS-100074-000-2	IACS-100074	Mocetinostat (MGCD0103)	HDAC	HDAC1	0.96	1.00	0.98	0.04
IACS-101576-000-2	IACS-101576	Scriptaid	HDAC	HDAC	0.98	0.97	0.975	0.01
IACS-100753-000-2	IACS-100753	ITF2357 (Givinostat)	HDAC	HDAC	0.96	0.99	0.975	0.03
IACS-000044-000-1	IACS-000044	I-BET 151 (GSK1210151A)	BRD	BET family	0.95	1.00	0.975	0.05
IACS-100046-000-2	IACS-100046	Abexinostat (PCI-24781)	HDAC	HDAC1	0.97	0.97	0.97	0
IACS-100043-000-1	IACS-100043	Belinostat (PXD101)	HDAC	HDAC	0.96	0.98	0.97	0.02
IACS-100795-000-2	IACS-100795	GSK-00008138, AR-42	HDAC	HDAC	0.97	0.96	0.965	0.01
IACS-101205-000-2	IACS-101205	M344	HDAC	HDAC	0.88	0.99	0.935	0.11
IACS-070654-000-2	IACS-070654	None	BRD		0.87	0.99	0.93	0.12
IACS-000997-000-3	IACS-000997	Trichostatin A	HDAC	HDAC8	0.92	0.93	0.925	0.01
IACS-005376-000-3	IACS-005376	Bromosporine	BRD	pan BRD	0.79	1.00	0.895	0.21
IACS-101905-000-1	IACS-101905	Panobinostat (LBH589)	HDAC	pan HDAC	0.96	0.75	0.855	0.21
IACS-100337-000-2	IACS-100337	SB939 (Pracinostat)	HDAC	pan HDAC	0.75	0.96	0.855	0.21
IACS-100122-000-1	IACS-100122	CUDC-101	HDAC	HDAC, EGFR, HER2	0.88	0.78	0.83	0.1
IACS-101190-000-2	IACS-101190	CUDC-907	HDAC, kinase	HDAC, PI3K	0.99	0.63	0.81	0.36
IACS-100051-000-2	IACS-100051	LAQ824 (NVP-LAQ824, Dacinostat)	HDAC	HDAC	0.67	0.90	0.785	0.23
IACS-100052-000-2	IACS-100052	Quisinostat (JNJ-26481585)	HDAC	HDAC1	0.94	0.62	0.78	0.32
IACS-001202-000-2	IACS-001202	GSK-J4	KDM	KDM6B (JMJD3)	0.68	0.71	0.695	0.03
IACS-001168-000-3	IACS-001168	SAHA, Zolinza, Vorinostat	HDAC	class I and II	0.33	0.83	0.58	0.5
IACS-101906-000-1	IACS-101906	IACS Proprietary	HMT	PRMT	0.47	0.68	0.575	0.21
IACS-004641-000-1	IACS-004641	OF-1	BRD	BRPF1B, BRPF2, BRPF3	0.42	0.71	0.565	0.29
IACS-100027-000-2	IACS-100027	Entinostat (MS-275, SNDX-275)	HDAC	HDAC1, HDAC3	0.32	0.71	0.515	0.39
IACS-101901-000-1	IACS-101901	Nexturastat A	HDAC	HDAC6	0.56	0.46	0.51	0.1
IACS-008876-002-4	IACS-008876	None	PRMT1		0.58	0.24	0.41	0.34
IACS-101902-000-1	IACS-101902	RGFP966	HDAC	HDAC3	0.42	0.30	0.36	0.12
IACS-101904-000-1	IACS-101904	RG2833(RGF109)	HDAC	HDAC1, HDAC3	0.32	0.38	0.35	0.06
IACS-101235-000-2	IACS-101235	CI994 (Tacedinaline)	HDAC	HDAC1	0.32	0.37	0.345	0.05
IACS-100269-000-1	IACS-100269	Droxinostat	HDAC	HDAC6, HDAC8	0.50	0.07	0.285	0.43
IACS-100645-000-2	IACS-100645	PCI-34051	HDAC	HDAC8	0.35	0.17	0.26	0.18
IACS-101545-000-3	IACS-101545	Rocilinostat (ACY-1215)	HDAC	HDAC6	0.36	0.15	0.255	0.21
IACS-005909-000-1	IACS-005909	UNC1999	HMT	EZH2	0.23	0.26	0.245	0.03
IACS-003595-000-1	IACS-003595	UNC0642	HMT	G9a, GLP	0.35	0.13	0.24	0.22
IACS-000096-000-1	IACS-000096	IACS Proprietary	HMT	CARM1, PRMT4	0.33	0.13	0.23	0.2
IACS-009680-000-2	IACS-009680	Tubacin	HDAC	HDAC6	0.14	0.13	0.135	0.01
IACS-003591-000-1	IACS-003591	UNC1215	MLR	L3MBTL3	0.17	0.09	0.13	0.08
IACS-009681-000-1	IACS-009681	Tubastatin A	HDAC	HDAC6	0.21	0.03	0.12	0.18
IACS-005908-000-1	IACS-005908	GSK343	HMT	EZH2	0.12	0.10	0.11	0.02
IACS-003592-000-1	IACS-003592	UNC0646	HMT	G9a, GLP	0.22	-0.00	0.11	0.22
IACS-003590-000-1	IACS-003590	OG-L002	KDM	LSD1	0.19	0.02	0.105	0.17
IACS-013124-000-1	IACS-013124	IACS Proprietary	KDM	KDM5B	0.19	0.02	0.105	0.17
IACS-003596-001-1	IACS-003596	(R)-PFI 2	HMT	SETD7	0.19	0.01	0.1	0.18
IACS-003862-000-3	IACS-003862	PFI-1 (PF-6405761)	BRD	BRD2, 3, 4 BRDT	0.16	0.03	0.095	0.13
IACS-006622-000-1	IACS-006622	GSK2801	BRD	BAZ2A, BAZ2B	0.11	0.05	0.08	0.06
IACS-004888-000-1	IACS-004888	IACS Proprietary	HMT	PRMT1	0.14	0.02	0.08	0.12
IACS-003594-001-1	IACS-003594	SGC0946	HMT	DOT1L	0.14	0.01	0.075	0.13
IACS-005982-000-1	IACS-005982	SGC707	HMT	PRMT3	0.14	0.01	0.075	0.13
IACS-004640-000-2	IACS-004640	PFI-4	BRD	BRPF1B	0.13	0.02	0.075	0.11
IACS-070096-000-1	IACS-070096	None	HAT		0.10	0.02	0.06	0.08
IACS-004687-000-1	IACS-004687	None	BRD		0.09	0.03	0.06	0.06
IACS-101903-000-1	IACS-101903	TMP269	HDAC	class II	0.11	0.01	0.06	0.1
IACS-009571-002-2	IACS-009571	IACS-9571	BRD	TRIM24, BRPF1B	0.09	0.01	0.05	0.08
IACS-013355-001-2	IACS-013355	IACS Proprietary	HMT	PRMT1	0.06	0.02	0.04	0.04
IACS-003593-000-1	IACS-003593	UNC0224	HMT	G9a	0.08	-0.00	0.04	0.08
IACS-013341-000-1	IACS-013341	IACS Proprietary	HMT	PRMT5	0.07	0.00	0.035	0.07
IACS-005907-000-1	IACS-005907	IOX-1	KDM	KDM4A, 4C, 4E, 3A, 6B, 6A	0.06	0.01	0.035	0.05
IACS-006465-000-3	IACS-006465	SGC-CBP30	BRD	CREBBP, EP300 BRD inhibitor	0.02	0.03	0.025	0.01
IACS-015089-000-6	IACS-015089	None	BRD		0.01	0.03	0.02	0.02
IACS-012573-000-1	IACS-012573	IACS Proprietary	HMT	PRMT5	0.01	0.02	0.015	0.01
IACS-101907-000-1	IACS-101907	L420220	HMT	PRMT	0.01	0.02	0.015	0.01
IACS-101519-000-2	IACS-101519	Sodium Phenylbutyrate	HDAC	HDAC	0.01	0.01	0.01	0
IACS-000081-000-1	IACS-000081	IACS Proprietary	HMT	PRMT4	0.01	0.01	0.01	0
IACS-100314-000-2	IACS-100314	MC1568	HDAC	HDAC1-A	0.01	0.00	0.005	0.01
