# Supplementary material for: Morphological screening of mesenchymal mammary tumor organoids to identify drugs that reverse epithelial-mesenchymal transition
Source: Nat Commun. 2021 Jul 12;12:4262. doi: 10.1038/s41467-021-24545-3 (PMC8275587; doi:10.1038/s41467-021-24545-3)
Supplement: Supplementary file 5 — Supplementary Data 3 [file 41467_2021_24545_MOESM5_ESM.xlsx]

## Sheet: Primer
Supplementary Table 3. Primers used in qPCR
Primer name	Sequence (5' -> 3')
qPCR-mmu-Cdh1-F	ACTGTGAAGGGACGGTCAAC
qPCR-mmu-Cdh1-R	GGAGCAGCAGGATCAGAATC
qPCR-mmu-Zeb1-F	CCACTGTGGAGGACCAGAAT
qPCR-mmu-Zeb1-R	CTCGTGAGGCCTCTTACCTG
qPCR-mmu-Actb-F	TACCACCATGTACCCAGGCA
qPCR-mmu-Actb-R	CTCAGGAGGAGCAATGATCTTGAT
qPCR-mmu-Snail2-F	TGGTCAAGAAACATTTCAACGCC
qPCR-mmu-Snail2-R	GGTGAGGATCTCTGGTTTTGGTA
qPCR-mmu-Krt8-F	CAAGGTGGAACTAGAGTCCCG
qPCR-mmu-Krt8-R	CTCGTACTGGGCACGAACTTC
qPCR-mmu-Gapdh-F	AACTTTGGCATTGTGGAAGG
qPCR-mmu-Gapdh-R	CACATTGGGGGTAGGAACAC
