# Supplementary material for: Morphological screening of mesenchymal mammary tumor organoids to identify drugs that reverse epithelial-mesenchymal transition
Source: Nat Commun. 2021 Jul 12;12:4262. doi: 10.1038/s41467-021-24545-3 (PMC8275587; doi:10.1038/s41467-021-24545-3)
Supplement: Supplementary file 12 — Source Data [file 41467_2021_24545_MOESM12_ESM.zip]

Archive with 2 entries (2 files):
- 283482_3_data_set_5643496_qddpt7.pptx
- 283482_3_related_ms_5654570_q5p5kq (1).xlsx
