# Supplementary material for: Morphological screening of mesenchymal mammary tumor organoids to identify drugs that reverse epithelial-mesenchymal transition
Source: Nat Commun. 2021 Jul 12;12:4262. doi: 10.1038/s41467-021-24545-3 (PMC8275587; doi:10.1038/s41467-021-24545-3)
Supplement: Supplementary file 12 — Source Data [file 41467_2021_24545_MOESM12_ESM.zip › 283482_3_related_ms_5654570_q5p5kq (1).xlsx]

## Sheet: Fig.4
T11
	Abexinostat			Mocetinostat			IACS-070654			Fimepinostat			I-BET151			Givinostat			IACS-011840
	Mean	SD	N	Mean	SD	N	Mean	SD	N	Mean	SD	N	Mean	SD	N	Mean	SD	N	Mean	SD	N
-9.52	0	0	4	0.083333	0.083333	4	0.083333	0.083333	4	0.125	0.13819	4	0	0	4	0	0	4	0	0	4
-9	0	0	4	0.083333	0.083333	4	0.083333	0.083333	4	0.70833	0.18162	4	0	0	4	0	0	4	0	0	4
-8.3	0	0	4	0.083333	0.083333	4	0.083333	0.083333	4	0.83333	0.20412	4	0	0	4	0	0	4	0.041667	0.072169	4
-8	0	0	4	0.083333	0.083333	4	0.083333	0.083333	4	0.70833	0.072169	4	0	0	4	0.041667	0.072169	4	0.29167	0.21651	4
-7.52	0	0	4	0.083333	0.083333	4	0.083333	0.083333	4	0.75	0.25	4	0.125	0.21651	4	0	0	4	0.70833	0.072169	4
-7	0.41667	0.18634	4	0.125	0.072169	4	0.083333	0.083333	4	1	0	4	0.083333	0.083333	4	0.58333	0.25	4	0.70833	0.18162	4
-6.3	0.875	0.13819	4	0.58333	0.34359	4	0.125	0.072169	4	1	0	4	0.33333	0.20412	4	1	0	4	0.91667	0.083333	4
-6	0.66667	0	4	0.625	0.32005	4	0.66667	0.20412	4	0.95833	0.072169	4	0.66667	0.35355	4	0.79167	0.13819	4	1	0	3
-5.52	1	0	4	0.91667	0.14434	4	0.91667	0.14434	4	0.95833	0.072169	4	0.95833	0.072169	4	1	0	4	1	0	4
-5	0.95833	0.072169	4	1	0	4	0.875	0.21651	4	0.91667	0.083333	4	1	0	4	1	0	4	0.95833	0.072169	4
T12
	Abexinostat			Mocetinostat			IACS-070654			Fimepinostat			I-BET151			Givinostat			IACS-011840
	Mean	SD	N	Mean	SD	N	Mean	SD	N	Mean	SD	N	Mean	SD	N	Mean	SD	N	Mean	SD	N
-9.52	0	0	4	0	0	4	0	0	4	0	0	4	0	0	4	0	0	4	0	0	4
-9	0	0	4	0.125	0.21651	4	0	0	4	0	0	4	0.041667	0.072169	4	0	0	4	0	0	4
-8.3	0	0	4	0.25	0.43301	4	0	0	4	1	0	4	0	0	4	0	0	4	0.083333	0.083333	4
-8	0	0	4	0.041667	0.072169	4	0	0	4	0.70833	0.2465	4	0	0	4	0	0	4	1	0	4
-7.52	0	0	4	0	0	4	0.041667	0.072169	4	0	0	4	0	0	4	0	0	4	1	0	4
-7	0.16667	0.16667	4	0.041667	0.072169	4	0.95833	0.072169	4	0.041667	0.072169	4	0	0	4	0.083333	0.14434	4	1	0	4
-6.3	1	0	4	0.91667	0.14434	4	0.95833	0.072169	4	0.041667	0.072169	4	1	0	4	1	0	4	1	0	4
-6	1	0	4	0.625	0.32005	4	1	0	4	0.041667	0.072169	4	1	0	4	0.95833	0.072169	4	0.72222	0.39284	3
-5.52	0.29167	0.13819	4	0.5	0.20412	4	0.95833	0.072169	4	0	0	4	1	0	4	0.5	0.26352	4	0.70833	0.34106	4
-5	0.375	0.32005	4	0.375	0.21651	4	0.75	0.43301	4	0.16667	0.20412	4	0.91667	0.083333	4	0.66667	0.2357	4	0.58333	0.30046	4

## Sheet: Fig.5c
Cdh1
	DMSO	miR-200c	GSK-J4	IACS-070654	I-BET151	Abexinostat	Mocetinostat	Givinostat	Fimepinostat
	9.43e-07	7.1e-06	2.04e-06	1.19e-06	7.45e-07	2.73e-06	7.33e-06	2.89e-06	4.41e-05
	6.06e-07	2.86e-06	7.27e-07	9.84e-07	7.89e-07	2.07e-06	2.85e-06	1.71e-06	0.000128
	8.73e-07	5.23e-06	1.67e-06	1e-06	8.08e-07	3.39e-06	4.23e-06	2.61e-06	5.58e-05
t test p value		0.0258872	0.171852	0.109416	0.810912	0.00820825	0.0396434	0.0125663	0.0457062
Zeb1
	DMSO	miR-200c	GSK-J4	IACS-070654	I-BET151	Abexinostat	Mocetinostat	Givinostat	Fimepinostat
	0.003788	0.002275	0.004315	0.002996	0.002383	0.003119	0.003714	0.003514	0.002965
	0.004115	0.003275	0.006078	0.003591	0.003591	0.004034	0.002997	0.005036	0.006816
	0.005073	0.002996	0.003674	0.004554	0.004616	0.003801	0.003042	0.004704	0.005131
t test p value		0.0387595	0.678755	0.362454	0.349722	0.227555	0.0753427	0.885078	0.613351
Snai2
	DMSO	miR-200c	GSK-J4	IACS-070654	I-BET151	Abexinostat	Mocetinostat	Givinostat	Fimepinostat
	0.034087	0.008174	0.026416	0.004942	0.005337	0.006966	0.008337	0.007543	0.006688
	0.021772	0.005484	0.019391	0.003775	0.005449	0.006182	0.003652	0.006698	0.006667
	0.034341	0.0088	0.02597	0.006709	0.007599	0.008323	0.004862	0.008149	0.009141
t test p value		0.00614043	0.263889	0.00416553	0.00473488	0.00546531	0.00504693	0.00561173	0.00593671

## Sheet: Fig.5d
Cdh1
	DMSO	miR-200c	IACS-070654	I-BET151	Abexinostat	Mocetinostat	Givinostat	Fimepinostat
	6.68e-06	8.21e-06	6.93e-06	2.49e-06	4.19e-05	0.000122	1.44e-05	3.59e-05
	8.94e-06	9.64e-06	6.59e-06	3.71e-06	3.29e-05	0.000131	1.27e-05	3.69e-05
	7.54544e-06	3.538e-05	5.09981e-06	2.8559e-06	4.31652e-05	0.000154132	2.91161e-05	4.95664e-05
t test p value		0.320876	0.154936	0.00331738	0.00066296	0.000182446	0.103988	0.00174708
Zeb1
	DMSO	miR-200c	IACS-070654	I-BET151	Abexinostat	Mocetinostat	Givinostat	Fimepinostat
	0.010611	0.005821	0.006556	0.006715	0.01101	0.010897	0.00732	0.007243
	0.011785	0.006935	0.0068	0.006119	0.01206	0.011894	0.007753	0.007871
	0.010303	0.005781	0.006545	0.006584	0.010663	0.010152	0.007227	0.007041
t test p value		0.00131435	0.000746344	0.000808034	0.606002	0.910184	0.00194576	0.0024289
Snai2
	DMSO	miR-200c	IACS-070654	I-BET151	Abexinostat	Mocetinostat	Givinostat	Fimepinostat
	0.003685	0.002276	0.002321	0.001879	0.003644	0.004385	0.002579	0.002832
	0.00358	0.002114	0.002346	0.001652	0.003606	0.003959	0.002384	0.003259
	0.003581	0.003008	0.002502	0.00179	0.003989	0.00408	0.002552	0.002803
t test p value		0.0143045	5.09423e-05	1.603e-05	0.359612	0.0161063	9.36082e-05	0.0126874

## Sheet: Fig.6c
	Days	Vehicle (n=5)	Aza/Moc (n=5)	Carboplatin (n=5)	Carboplatin+Aza/Moc (n=5)
1	16	1
2	17	1
3	14	1
4	15	1
5	15	1
6	15		1
7	18		1
8	17		1
9	17		1
10	22		1
11	19			1
12	21			1
13	24			1
14	25			1
15	23			1
16	31				1
17	31				1
18	35				0
19	31				1
20	29				1

## Sheet: Fig.S1a
T11	Vehicle	Dox
	0.007572	0.342945
	0.00246	0.381653
T12	Vehicle	Dox
	0.00127	0.123607
	0.001671	0.143502

## Sheet: Fig.S1c
T11	Vehicle	Dox
	0.0252062	0.187397
	0.0243703	0.116267
	0.0199792	0.108253
T12	Vehicle	Dox
	0.00222542	0.0140604
	0.00261609	0.0154247
	0.00262254	0.0147403

## Sheet: Fig.S4
T11											T12
1	2	3	4	5	6	7	8				1	2	3	4	5	6	7	8
0.97917	0.97917	1	0.95833	1	0.97917	0.91667	0.91667				0.9375	0.9375	0.9375	0.9375	0.9375	0.91667	0.91667	0.91667
0.9375	0.97917	0.91667	0.91667	0.91667	0.91667	0.91667	0.91667				0.9375	0.97917	0.9375	0.9375	0.91667	0.91667	0.91667	0.91667
0.95833	0.95833	0.95833	0.95833	0.97917	0.91667	0.91667	0.91667				0.9375	0.89583	0.91667	0.91667	0.91667	0.89583	0.89583	0.91667
0.95833	0.95833	0.95833	0.97917	0.95833	0.97917	0.95833	0.95833				0.9375	0.95833	0.95833	0.9375	0.9375	0.9375	0.9375	0.9375
0.97917	0.97917	0.95833	0.91667	0.95833	0.97917	0.95833	0.95833				0.85417	0.85417	0.85417	0.85417	0.85417	0.85417	0.85417	0.85417
0.9375	0.91667	0.89583	0.89583	0.89583	0.91667	0.875	0.875				0.875	0.89583	0.875	0.875	0.875	0.875	0.875	0.875
0.89583	0.91667	0.89583	0.89583	0.89583	0.89583	0.89583	0.89583				0.95833	0.95833	0.9375	0.91667	0.91667	0.89583	0.89583	0.89583
0.97917	0.97917	0.95833	0.9375	0.9375	0.91667	0.9375	0.91667				0.89583	0.91667	0.89583	0.89583	0.89583	0.89583	0.89583	0.89583
0.95833	0.95833	0.97917	0.97917	0.95833	0.95833	0.95833	0.95833				0.91667	0.9375	0.91667	0.91667	0.91667	0.89583	0.89583	0.89583
0.9375	0.91667	0.89583	0.89583	0.89583	0.89583	0.89583	0.875				0.97917	0.97917	0.97917	0.97917	0.97917	0.97917	0.97917	0.97917
0.97917	0.95833	0.97917	0.9375	0.97917	0.97917	0.95833	0.91667				0.9375	0.9375	0.9375	0.9375	0.9375	0.9375	0.9375	0.9375
0.875	0.875	0.875	0.875	0.875	0.875	0.875	0.875				0.9375	0.9375	0.9375	0.9375	0.9375	0.91667	0.91667	0.91667
0.89583	0.875	0.95833	0.95833	0.91667	0.9375	0.91667	0.875				0.91667	0.9375	0.89583	0.89583	0.89583	0.89583	0.89583	0.89583
0.9375	0.9375	0.91667	0.875	0.89583	0.89583	0.875	0.875				0.95833	0.9375	0.97917	0.9375	0.9375	0.9375	0.9375	0.9375
0.97917	0.95833	0.95833	0.9375	0.9375	0.9375	0.9375	0.95833				0.91667	0.89583	0.89583	0.875	0.875	0.875	0.875	0.875
0.9375	0.97917	0.89583	0.9375	0.91667	0.91667	0.91667	0.91667				0.95833	0.95833	0.9375	0.9375	0.9375	0.95833	0.91667	0.91667
0.9375	0.95833	0.9375	0.9375	0.9375	0.9375	0.91667	0.91667				0.95833	0.9375	0.95833	0.95833	0.9375	0.9375	0.9375	0.9375
0.91667	0.91667	0.91667	0.91667	0.89583	0.91667	0.91667	0.91667				0.91667	0.89583	0.91667	0.91667	0.89583	0.89583	0.89583	0.89583
0.97917	0.95833	0.95833	0.95833	0.91667	0.89583	0.89583	0.91667				0.9375	0.9375	0.91667	0.9375	0.91667	0.9375	0.91667	0.91667
0.95833	0.95833	0.9375	0.9375	0.9375	0.9375	0.9375	0.9375				0.91667	0.9375	0.9375	0.875	0.875	0.875	0.875	0.875
1	0.97917	1	0.97917	0.91667	0.9375	0.91667	0.9375				0.9375	0.9375	0.91667	0.91667	0.91667	0.91667	0.91667	0.91667
0.85417	0.85417	0.875	0.875	0.875	0.875	0.875	0.89583				0.9375	0.95833	0.9375	0.9375	0.9375	0.9375	0.9375	0.9375
0.95833	0.95833	0.95833	0.95833	0.97917	0.95833	0.95833	0.95833				0.9375	0.9375	0.89583	0.91667	0.91667	0.89583	0.89583	0.89583
0.9375	0.91667	0.91667	0.91667	0.91667	0.89583	0.91667	0.89583				0.97917	0.9375	0.9375	0.9375	0.9375	0.91667	0.91667	0.91667
0.91667	0.91667	0.89583	0.89583	0.89583	0.89583	0.89583	0.89583				0.9375	0.9375	0.91667	0.91667	0.89583	0.89583	0.89583	0.89583
0.91667	0.875	0.91667	0.91667	0.89583	0.91667	0.89583	0.91667				0.9375	0.89583	0.9375	0.9375	0.91667	0.91667	0.89583	0.89583
0.95833	0.95833	0.9375	0.9375	0.9375	0.9375	0.9375	0.9375				0.91667	0.89583	0.89583	0.89583	0.89583	0.875	0.875	0.875
0.9375	0.91667	0.9375	0.9375	0.9375	0.9375	0.9375	0.91667				0.95833	0.95833	0.9375	0.9375	0.9375	0.91667	0.91667	0.91667
0.95833	0.95833	0.9375	0.95833	0.91667	0.89583	0.9375	0.95833				0.91667	0.91667	0.91667	0.91667	0.91667	0.91667	0.91667	0.91667
0.91667	0.91667	0.9375	0.91667	0.9375	0.89583	0.875	0.89583				0.97917	0.95833	0.95833	0.97917	0.95833	0.97917	0.95833	0.95833
0.91667	0.875	0.91667	0.91667	0.89583	0.89583	0.89583	0.91667				0.9375	0.95833	0.9375	0.91667	0.91667	0.91667	0.91667	0.91667
0.875	0.89583	0.9375	0.9375	0.95833	0.95833	0.9375	0.875				0.97917	0.9375	0.97917	0.97917	0.97917	0.97917	0.97917	0.97917
0.9375	0.91667	0.91667	0.875	0.875	0.875	0.875	0.875				0.97917	0.95833	0.95833	0.97917	1	0.97917	0.97917	0.97917
0.95833	0.95833	0.91667	0.95833	0.9375	0.9375	0.9375	0.91667				0.97917	0.97917	0.97917	0.97917	0.97917	0.97917	0.97917	0.97917
0.97917	0.95833	0.97917	1	0.97917	0.95833	0.9375	0.9375				0.95833	0.9375	0.97917	0.9375	0.91667	0.91667	0.91667	0.91667
0.91667	0.9375	0.9375	0.9375	0.9375	0.9375	0.9375	0.9375				0.9375	0.91667	0.875	0.875	0.875	0.875	0.875	0.875
0.97917	0.91667	0.9375	0.9375	0.9375	0.9375	0.91667	0.91667				0.95833	0.95833	0.9375	0.9375	0.9375	0.91667	0.91667	0.91667
0.89583	0.875	0.89583	0.91667	0.89583	0.91667	0.89583	0.91667				0.9375	0.9375	0.9375	0.91667	0.9375	0.91667	0.91667	0.91667
0.95833	0.9375	0.95833	0.9375	0.95833	0.95833	0.9375	0.91667				0.95833	0.95833	0.95833	0.91667	0.91667	0.91667	0.91667	0.91667
0.91667	0.91667	0.91667	0.91667	0.91667	0.91667	0.91667	0.91667				0.9375	0.97917	0.9375	0.9375	0.9375	0.9375	0.9375	0.9375
0.9375	0.9375	0.97917	0.95833	0.97917	0.95833	0.9375	0.89583				0.9375	0.9375	0.9375	0.9375	0.9375	0.9375	0.9375	0.9375
0.95833	0.9375	0.95833	0.97917	0.95833	0.97917	0.9375	0.9375				0.95833	0.91667	0.95833	0.97917	0.9375	0.91667	0.9375	0.91667
0.9375	0.91667	0.9375	0.9375	0.9375	0.9375	0.9375	0.9375				0.9375	0.9375	0.91667	0.89583	0.89583	0.89583	0.89583	0.89583
0.9375	0.9375	0.9375	0.9375	0.91667	0.91667	0.91667	0.9375				0.95833	0.9375	0.9375	0.9375	0.9375	0.9375	0.9375	0.9375
0.89583	0.875	0.85417	0.85417	0.875	0.875	0.89583	0.85417				0.95833	0.95833	0.95833	0.91667	0.9375	0.9375	0.9375	0.9375
0.95833	0.91667	0.97917	0.9375	0.95833	0.89583	0.89583	0.89583				0.95833	0.95833	0.91667	0.91667	0.91667	0.9375	0.91667	0.91667
0.9375	0.95833	0.9375	0.95833	0.95833	0.9375	0.9375	0.9375				0.9375	0.9375	0.91667	0.91667	0.91667	0.91667	0.91667	0.91667
0.95833	0.97917	0.95833	0.91667	0.91667	0.91667	0.91667	0.91667				0.95833	0.91667	0.95833	0.9375	0.91667	0.9375	0.9375	0.9375
0.91667	0.95833	0.91667	0.91667	0.91667	0.91667	0.91667	0.89583				0.91667	0.89583	0.91667	0.91667	0.91667	0.91667	0.91667	0.91667
0.9375	0.91667	0.91667	0.91667	0.91667	0.91667	0.89583	0.89583				0.9375	0.95833	0.9375	0.91667	0.91667	0.91667	0.91667	0.91667
0.91667	0.91667	0.89583	0.91667	0.91667	0.91667	0.91667	0.91667				0.95833	0.9375	0.95833	0.9375	0.9375	0.9375	0.9375	0.9375
0.95833	1	0.95833	0.95833	0.9375	0.95833	0.9375	0.95833				0.91667	0.9375	0.91667	0.91667	0.91667	0.91667	0.91667	0.91667
0.89583	0.89583	0.875	0.875	0.875	0.85417	0.85417	0.85417				0.95833	0.95833	0.95833	0.95833	0.95833	0.95833	0.95833	0.95833
1	0.97917	0.97917	0.97917	0.97917	1	0.95833	0.97917				0.95833	0.95833	0.97917	0.9375	0.9375	0.91667	0.91667	0.91667
0.89583	0.875	0.89583	0.91667	0.9375	0.91667	0.91667	0.95833				0.9375	0.91667	0.91667	0.91667	0.91667	0.91667	0.91667	0.91667
0.91667	0.95833	0.9375	0.9375	0.9375	0.9375	0.9375	0.91667				0.9375	0.9375	0.91667	0.91667	0.91667	0.91667	0.91667	0.91667
0.89583	0.875	0.89583	0.9375	0.9375	0.9375	0.9375	0.9375				0.9375	0.91667	0.91667	0.89583	0.91667	0.875	0.875	0.875
0.97917	0.97917	0.97917	0.97917	0.97917	0.97917	0.95833	0.9375				0.91667	0.9375	0.91667	0.91667	0.89583	0.875	0.875	0.875
0.89583	0.89583	0.875	0.89583	0.875	0.89583	0.875	0.875				0.875	0.91667	0.875	0.875	0.875	0.875	0.875	0.875
0.97917	0.95833	0.97917	0.97917	0.95833	0.97917	0.95833	0.95833				0.89583	0.89583	0.89583	0.89583	0.89583	0.89583	0.89583	0.89583
0.875	0.875	0.89583	0.89583	0.89583	0.89583	0.89583	0.89583				0.89583	0.9375	0.91667	0.91667	0.91667	0.91667	0.91667	0.91667
0.95833	1	0.95833	0.9375	0.9375	0.95833	0.9375	0.9375				0.91667	0.9375	0.91667	0.91667	0.91667	0.91667	0.91667	0.91667
0.89583	0.89583	0.875	0.875	0.875	0.875	0.875	0.89583				0.91667	0.89583	0.89583	0.89583	0.89583	0.89583	0.89583	0.89583
0.97917	0.9375	0.91667	0.89583	0.91667	0.89583	0.91667	0.89583				0.89583	0.89583	0.89583	0.89583	0.89583	0.89583	0.89583	0.875
0.95833	0.95833	0.89583	0.91667	0.91667	0.91667	0.91667	0.91667				0.91667	0.9375	0.89583	0.89583	0.91667	0.875	0.875	0.89583
0.95833	0.9375	0.91667	0.91667	0.91667	0.91667	0.91667	0.91667				0.9375	0.89583	0.91667	0.91667	0.91667	0.91667	0.91667	0.89583
0.9375	0.95833	0.9375	0.95833	0.95833	0.95833	0.9375	0.91667				0.9375	0.89583	0.91667	0.91667	0.91667	0.91667	0.91667	0.91667
0.95833	0.95833	0.91667	0.9375	0.9375	0.95833	0.9375	0.95833				0.89583	0.89583	0.875	0.875	0.875	0.875	0.875	0.875
0.89583	0.89583	0.89583	0.875	0.89583	0.875	0.89583	0.89583				0.9375	0.9375	0.91667	0.91667	0.91667	0.91667	0.91667	0.91667
0.95833	0.9375	0.95833	0.9375	0.9375	0.9375	0.9375	0.9375				0.91667	0.91667	0.91667	0.91667	0.91667	0.91667	0.91667	0.91667
0.89583	0.89583	0.89583	0.89583	0.89583	0.89583	0.89583	0.875				0.95833	0.95833	0.95833	0.9375	0.9375	0.9375	0.9375	0.9375
0.95833	0.95833	0.9375	0.89583	0.91667	0.91667	0.91667	0.91667				0.95833	0.95833	0.95833	0.95833	0.95833	0.95833	0.95833	0.9375
0.95833	0.95833	0.95833	0.9375	0.97917	0.95833	0.95833	0.9375				0.95833	0.89583	0.9375	0.95833	0.9375	0.9375	0.9375	0.9375
0.95833	0.91667	0.97917	0.9375	0.9375	0.875	0.89583	0.91667				0.9375	0.9375	0.95833	0.9375	0.9375	0.9375	0.9375	0.9375
0.9375	0.9375	0.91667	0.9375	0.9375	0.9375	0.9375	0.91667				0.9375	0.95833	0.9375	0.9375	0.9375	0.9375	0.9375	0.9375
0.95833	0.91667	0.9375	0.97917	0.97917	0.97917	0.95833	0.9375				0.95833	0.9375	0.95833	0.97917	0.9375	0.9375	0.9375	0.9375
0.91667	0.9375	0.91667	0.91667	0.91667	0.91667	0.91667	0.91667				0.85417	0.875	0.875	0.875	0.875	0.875	0.875	0.875
0.89583	0.89583	0.89583	0.89583	0.875	0.875	0.875	0.89583				0.95833	0.9375	0.95833	0.9375	0.9375	0.9375	0.9375	0.9375
0.95833	0.95833	0.95833	0.95833	0.95833	0.91667	0.9375	0.9375				0.97917	0.95833	0.97917	1	0.97917	0.95833	0.95833	0.95833
0.9375	0.89583	0.9375	0.9375	0.95833	0.97917	0.9375	0.9375				0.91667	0.9375	0.91667	0.89583	0.89583	0.89583	0.89583	0.89583
0.97917	0.95833	0.9375	0.9375	0.9375	0.9375	0.9375	0.95833				0.9375	0.9375	0.9375	0.91667	0.91667	0.91667	0.91667	0.91667
0.95833	0.91667	0.9375	0.97917	0.91667	0.9375	0.91667	0.91667				0.97917	0.97917	0.97917	0.97917	0.97917	0.97917	0.97917	0.97917
0.91667	0.91667	0.9375	0.95833	0.95833	0.95833	0.9375	0.9375				0.95833	0.9375	0.97917	0.9375	0.9375	0.9375	0.9375	0.9375
0.97917	0.95833	0.9375	0.9375	0.9375	0.9375	0.91667	0.91667				0.95833	0.9375	0.9375	0.91667	0.91667	0.91667	0.91667	0.91667
0.97917	0.97917	0.9375	0.95833	0.91667	0.91667	0.91667	0.89583				0.95833	0.91667	0.95833	0.9375	0.91667	0.91667	0.91667	0.91667
0.9375	0.89583	0.91667	0.95833	0.9375	0.89583	0.91667	0.91667				0.91667	0.89583	0.91667	0.89583	0.89583	0.89583	0.89583	0.89583
0.89583	0.89583	0.89583	0.89583	0.89583	0.89583	0.89583	0.89583				0.91667	0.89583	0.89583	0.89583	0.89583	0.875	0.875	0.875
0.9375	0.91667	0.9375	0.91667	0.91667	0.9375	0.9375	0.91667				0.91667	0.89583	0.89583	0.89583	0.89583	0.89583	0.89583	0.89583
0.91667	0.9375	0.91667	0.91667	0.91667	0.91667	0.91667	0.91667				0.9375	0.91667	0.91667	0.91667	0.89583	0.89583	0.89583	0.89583
0.91667	0.91667	0.91667	0.91667	0.91667	0.89583	0.89583	0.89583				0.89583	0.89583	0.89583	0.89583	0.89583	0.89583	0.89583	0.89583
0.9375	0.9375	0.91667	0.91667	0.91667	0.91667	0.91667	0.89583				1	1	1	1	1	1	1	1
0.91667	0.95833	0.9375	0.91667	0.91667	0.91667	0.91667	0.91667				0.9375	0.9375	0.95833	0.9375	0.91667	0.91667	0.91667	0.91667
0.91667	0.95833	0.91667	0.91667	0.91667	0.91667	0.91667	0.91667				0.89583	0.89583	0.91667	0.89583	0.89583	0.89583	0.875	0.875
0.91667	0.9375	0.9375	0.9375	0.9375	0.9375	0.91667	0.9375				0.9375	0.91667	0.89583	0.91667	0.89583	0.89583	0.89583	0.89583
0.91667	0.95833	0.95833	0.97917	1	0.95833	0.97917	0.97917				0.89583	0.95833	0.875	0.875	0.875	0.85417	0.85417	0.85417
0.97917	0.95833	0.95833	0.95833	0.9375	0.9375	0.91667	0.9375				0.9375	0.91667	0.89583	0.91667	0.89583	0.89583	0.89583	0.89583
0.95833	0.91667	0.9375	0.9375	0.9375	0.9375	0.9375	0.91667				0.91667	0.91667	0.91667	0.91667	0.91667	0.91667	0.91667	0.91667
1	0.95833	0.95833	0.97917	0.95833	0.91667	0.91667	0.91667				0.91667	0.91667	0.9375	0.9375	0.9375	0.9375	0.9375	0.91667
1	0.97917	0.91667	0.9375	0.9375	0.91667	0.9375	0.89583				0.89583	0.89583	0.91667	0.89583	0.89583	0.89583	0.89583	0.875
0.95833	0.95833	0.95833	0.9375	0.89583	0.89583	0.875	0.89583				0.97917	0.97917	0.95833	0.97917	0.9375	0.9375	0.9375	0.9375

## Sheet: Fig.S5
I-BET151	logConc	CTG			Phenotype
		Mean	SD	N	Mean	SD	N
IACS-000044-000-1	-5.0004	0.84198	0.017624	4	0.98674	0.0051605	4
IACS-000044-000-1	-5.5233	0.73961	0.022239	4	0.98349	0.0077713	4
IACS-000044-000-1	-6.0004	0.63883	0.023169	4	0.72054	0.35715	4
IACS-000044-000-1	-6.3015	0.51503	0.024561	4	0.015003	0.012494	4
IACS-000044-000-1	-7.0004	0.3394	0.055822	4	0.0027331	0.0010743	4
IACS-000044-000-1	-7.5233	0.27687	0.10341	4	0.027668	0.045826	4
IACS-000044-000-1	-8.0004	0.13677	0.077758	4	0.0010352	9.1607e-05	4
IACS-000044-000-1	-8.3015	0.11588	0.08564	4	0.0010957	3.5995e-05	4
IACS-000044-000-1	-9.0004	0.10775	0.11053	4	0.0010215	5.3239e-05	4
IACS-000044-000-1	-9.5233	0.064842	0.081286	4	0.0010749	8.9034e-05	4
Fimepinostat		CTG			Phenotype
		Mean	SD	N	Mean	SD	N
IACS-101190-000-2	-5.0004	0.99906	0.00029339	4	0.98417	0.0053703	4
IACS-101190-000-2	-5.5233	0.99938	0.00027617	4	0.98735	0.0019761	4
IACS-101190-000-2	-6.0004	0.99895	0.00020278	4	0.98278	0.0040429	4
IACS-101190-000-2	-6.3015	0.99628	0.00074864	4	0.98588	0.0029007	4
IACS-101190-000-2	-7.0004	0.98969	0.0014171	4	0.98629	0.0032447	4
IACS-101190-000-2	-7.5233	0.95159	0.011299	4	0.78042	0.22955	4
IACS-101190-000-2	-8.0004	0.80607	0.021311	4	0.80467	0.19267	4
IACS-101190-000-2	-8.3015	0.6564	0.040848	4	0.82115	0.27145	4
IACS-101190-000-2	-9.0004	0.48197	0.099577	4	0.67277	0.19774	4
IACS-101190-000-2	-9.5233	0.29957	0.10052	4	0.035631	0.044596	4
Givinostat		CTG			Phenotype
		Mean	SD	N	Mean	SD	N
IACS-100753-000-2	-5.0004	0.99895	0.00043212	4	0.98332	0.0072323	4
IACS-100753-000-2	-5.5233	0.98527	0.0019321	4	0.98106	0.007294	4
IACS-100753-000-2	-6.0004	0.82822	0.012213	4	0.88351	0.12316	4
IACS-100753-000-2	-6.3015	0.59697	0.029674	4	0.97799	0.013072	4
IACS-100753-000-2	-7.0004	0.40598	0.080327	4	0.57286	0.36604	4
IACS-100753-000-2	-7.5233	0.22954	0.12731	4	0.0012049	9.772e-05	4
IACS-100753-000-2	-8.0004	0.21601	0.094048	4	0.0020287	0.0017388	4
IACS-100753-000-2	-8.3015	0.17417	0.082522	4	0.0010414	3.5608e-05	4
IACS-100753-000-2	-9.0004	0.16103	0.024657	4	0.0010671	7.9702e-05	4
IACS-100753-000-2	-9.5233	0.14735	0.080674	4	0.001135	9.9523e-05	4
Abexinostat		CTG			Phenotype
		Mean	SD	N	Mean	SD	N
IACS-100046-000-2	-5.0004	0.98977	0.001717	4	0.98237	0.0079257	4
IACS-100046-000-2	-5.5233	0.95552	0.0033239	4	0.98448	0.005269	4
IACS-100046-000-2	-6.0004	0.78066	0.01621	4	0.78074	0.17791	4
IACS-100046-000-2	-6.3015	0.53988	0.050686	4	0.93941	0.035703	4
IACS-100046-000-2	-7.0004	0.39672	0.062696	4	0.08997	0.10367	4
IACS-100046-000-2	-7.5233	0.087306	0.10669	4	0.0011946	0.00014897	4
IACS-100046-000-2	-8.0004	0.012461	0.025596	4	0.00098804	5.6585e-05	4
IACS-100046-000-2	-8.3015	0.053502	0.10653	4	0.0012502	0.00021607	4
IACS-100046-000-2	-9.0004	-0.0043305	0.075437	4	0.00096565	6.2168e-05	4
IACS-100046-000-2	-9.5233	0.028936	0.044274	4	0.0011001	0.000129	4
Mocetinostat		CTG			Phenotype
		Mean	SD	N	Mean	SD	N
IACS-100074-000-2	-5.0004	0.99101	0.0021467	4	0.98928	0.0020673	4
IACS-100074-000-2	-5.5233	0.98599	0.002401	4	0.97815	0.017148	4
IACS-100074-000-2	-6.0004	0.9002	0.0093486	4	0.55862	0.42322	4
IACS-100074-000-2	-6.3015	0.571	0.059782	4	0.48794	0.473	4
IACS-100074-000-2	-7.0004	0.24042	0.088272	4	0.0018353	0.001313	4
IACS-100074-000-2	-7.5233	0.026001	0.27159	4	0.010872	0.017122	4
IACS-100074-000-2	-8.0004	0.0020442	0.077857	4	0.0011076	8.9096e-05	4
IACS-100074-000-2	-8.3015	-0.067143	0.10908	4	0.0010415	7.1831e-05	4
IACS-100074-000-2	-9.0004	-0.048075	0.097908	4	0.0011019	8.2951e-05	4
IACS-100074-000-2	-9.5233	0.018439	0.13049	4	0.0010483	6.6544e-05	4
IACS-070654		CTG			Phenotype
		Mean	SD	N	Mean	SD	N
IACS-070654-000-2	-5.00043	0.83366	0.029692	4	0.90084	0.1475	4
IACS-070654-000-2	-5.52331	0.71349	0.030997	4	0.98304	0.010238	4
IACS-070654-000-2	-6.00043	0.49975	0.068934	4	0.47767	0.39433	4
IACS-070654-000-2	-6.30146	0.31365	0.089563	4	0.0080408	0.011521	4
IACS-070654-000-2	-7.00043	-0.19863	0.048851	4	0.001119	0.00013572	4
IACS-070654-000-2	-7.52331	-0.21737	0.055742	4	0.0010389	7.6418e-05	4
IACS-070654-000-2	-8.00043	-0.25603	0.096927	4	0.0010117	7.4213e-05	4
IACS-070654-000-2	-8.30146	-0.27176	0.070649	4	0.0010151	4.2394e-05	4
IACS-070654-000-2	-9.00043	-0.20977	0.075103	4	0.0010688	7.2881e-05	4
IACS-070654-000-2	-9.52331	-0.1119	0.06481	4	0.0010959	5.3248e-05	4
		CTG			Phenotype
		Mean	SD	N	Mean	SD	N
IACS-011840-000-1	-5.0004	0.92916	0.0085772	4	0.96588	0.034206	4
IACS-011840-000-1	-5.5233	0.8633	0.011961	4	0.98075	0.0093108	4
IACS-011840-000-1	-6.0004	0.79883	0.020601	3	0.98934	0.0020706	3
IACS-011840-000-1	-6.3015	0.74217	0.015662	4	0.94809	0.051418	4
IACS-011840-000-1	-7.0004	0.65881	0.024913	4	0.78513	0.11312	4
IACS-011840-000-1	-7.5233	0.5587	0.042318	4	0.66684	0.29853	4
IACS-011840-000-1	-8.0004	0.48549	0.040386	4	0.0326	0.047578	4
IACS-011840-000-1	-8.3015	0.36309	0.066867	4	0.0023738	0.0013308	4
IACS-011840-000-1	-9.0004	0.10298	0.076448	4	0.00097416	0.00010809	4
IACS-011840-000-1	-9.5233	0.19765	0.073524	4	0.0011589	0.00023932	4

## Sheet: Fig.S6b
T11	DMSO	20 nM	50 nM	200 nM
	9.4319e-07	8.62e-06	4.41e-05	0.000198
	8.7305e-07	1.01e-05	4.18e-05	7.56e-05
	6.059e-07	6.91e-06	5.58e-05	0.000128
T12	DMSO	20 nM	50 nM	200 nM
	8.73e-06	3.03e-05	0.000253	0.000651
	6.68e-06	3.59e-05	0.000263	0.000714
	8.94e-06	3.69e-05	0.000251	0.000628

## Sheet: Fig.S8
Ecad				CK8				Zeb1				Slug				AcH4
Vehicle	AZA/MOC			Vehicle	AZA/MOC			Vehicle	AZA/MOC			Vehicle	AZA/MOC			Vehicle	AZA/MOC
0.214864	0.480939			0.170812	0.315616			0.279227	0.105283			0.902845	0.493297			0.115232	0.700582
0.554452	0.481583			0.127157	0.178896			0.061743	0.132351			0.868903	0.742334			0.255791	0.617187
0.455965	0.575194			0.204877	0.773849			0.606028	0.113868			0.691616	0.74682			0.384412	0.804982
0.501843	0.819901			0.041523	0.254591			0.596115	0.06201			0.73343	0.460084			0.739466	0.694656
0.371879	0.868222			0.051748	0.502639			0.210787	0.115231			0.879942	0.248589			0.324312	0.608573
